# Supplementary material for: Supplementing Diets with Agriophyllum squarrosum Reduced Blood Lipids, Enhanced Immunity and Anti-Inflammatory Capacities, and Mediated Lipid Metabolism in Tan Lambs
Source: Animals (Basel). 2022 Dec 9;12(24):3486. doi: 10.3390/ani12243486 (PMC9774518; doi:10.3390/ani12243486)
Supplement: Supplementary file 1 [file animals-12-03486-s001.zip › Table S1.xlsx]

## Sheet: Table S1
sample	raw_reads	clean_reads	total_map	unique_map	error_rate	Q20	Q30	GC_pct
L_1	49828580	47898040	43006637(89.79%)	39891588(83.28%)	0.02	98.38	95.15	51.29
L_2	45243560	42750858	38672778(90.46%)	33011184(77.22%)	0.02	98.35	95.11	50.09
L_3	45642150	45115146	40693237(90.2%)	35967998(79.72%)	0.03	97.27	92.64	49.94
L_4	45888498	43972232	39362913(89.52%)	35951355(81.76%)	0.03	97.28	92.61	50.02
L_5	44559468	42616704	38539164(90.43%)	33114822(77.7%)	0.03	97.58	93.15	50.05
ML_1	45908454	44362342	39785904(89.68%)	35980859(81.11%)	0.02	98.31	95.02	50.76
ML_2	43474852	42076972	37805250(89.85%)	33577463(79.8%)	0.02	98.28	94.99	50.38
ML_3	46376952	44959938	40419322(89.9%)	36017606(80.11%)	0.02	98.39	95.22	50.76
ML_4	47278196	46140488	41803981(90.6%)	36552802(79.22%)	0.03	97.74	93.49	50.7
ML_5	40737446	39081822	35991706(92.09%)	29244048(74.83%)	0.02	98.4	95.37	48.92
ML_6	43984372	42847070	39375676(91.9%)	32230799(75.22%)	0.02	98.41	95.27	49.64
MH_1	46207520	44192214	39604675(89.62%)	36304380(82.15%)	0.02	98.34	95.12	50.95
MH_2	45615462	44253740	39633806(89.56%)	35382963(79.95%)	0.02	98.37	95.16	50.62
MH_3	46043220	44295732	39661390(89.54%)	35252831(79.59%)	0.02	98.33	95.04	51.15
MH_4	45255556	42059584	34493376(82.01%)	32814489(78.02%)	0.02	97.83	94.41	51.53
MH_5	45653594	44981168	40646973(90.36%)	35050737(77.92%)	0.02	98.02	94.25	50.04
MH_6	42240930	40773014	37995954(93.19%)	31846920(78.11%)	0.02	98.55	95.57	48.57
H_1	45563650	43986230	39235264(89.2%)	35739107(81.25%)	0.02	98.33	95	51.39
H_2	45496804	43638980	38916434(89.18%)	36314905(83.22%)	0.02	98.29	95.01	51.3
H_3	46458506	44186014	39353764(89.06%)	35836370(81.1%)	0.02	98.4	95.27	51.22
H_4	42643104	41174394	36467253(88.57%)	34310303(83.33%)	0.03	97.5	93.18	51.4
H_5	44819698	43202116	38867518(89.97%)	31935678(73.92%)	0.03	97.83	93.73	50.26
H_6	41529586	40324110	37336580(92.59%)	31604504(78.38%)	0.02	98.43	95.31	48.74
