# Supplementary material for: Supplementing Diets with Agriophyllum squarrosum Reduced Blood Lipids, Enhanced Immunity and Anti-Inflammatory Capacities, and Mediated Lipid Metabolism in Tan Lambs
Source: Animals (Basel). 2022 Dec 9;12(24):3486. doi: 10.3390/ani12243486 (PMC9774518; doi:10.3390/ani12243486)
Supplement: Supplementary file 1 [file animals-12-03486-s001.zip › Table S2.xlsx]

## Sheet: GO terms
L-C	GOID	Description	GeneRatio	pvalue	padj	geneID	geneName	Count	Up	Up_Gene_id	Down	Down_Gene_id
BP	GO:0007186	G-protein coupled receptor signaling pathway	26/179	0.000467269	0.118219	101107715/101110677/100500781/100294559/101104226/101113823/101105757/106991180/101117928/101110604/101115820/101104894/101102647/101113889/101111202/101115511/443330/101106844/101118552/101109600/101109687/101112114/101116048/101118296/101106191/101105868	ADORA2B/F2RL2/VIPR2/ADRB3/C3AR1/LOC101113823/F2R/LOC106991180/HTR4/UTS2R/LOC101115820/HTR6/SCG5/LOC101113889/GPR18/CALCRL/ADORA3/LOC101106844/C5AR2/OPRD1/PROKR1/SCTR/TBXA2R/C5AR1/GPR158/LOC101105868	26	10	101107715/101110677/100294559/101105757/106991180/101117928/101115820/101104894/101109600/101109687	16	100500781/101104226/101113823/101110604/101102647/101113889/101111202/101115511/443330/101106844/101118552/101112114/101116048/101118296/101106191/101105868
BP	GO:0002376	immune system process	9/179	0.00297495	0.376331	100422799/101113771/101123054/101109219/780505/101121145/101122559/101114839/101109747	BST-2A/LOC101113771/TNFSF13/LOC101109219/IL1RN/CXCL12/LST1/LAT2/LOC101109747	9	1	101113771	8	100422799/101123054/101109219/780505/101121145/101122559/101114839/101109747
BP	GO:0009607	response to biotic stimulus	3/179	0.00720862	0.433217	101112744/100422799/101106851	TUSC5/BST-2A/SYNDIG1L	3	1	101112744	2	100422799/101106851
BP	GO:0006955	immune response	8/179	0.0075323	0.433217	101113771/101123054/101109219/780505/101121145/101122559/101114839/101109747	LOC101113771/TNFSF13/LOC101109219/IL1RN/CXCL12/LST1/LAT2/LOC101109747	8	1	101113771	7	101123054/101109219/780505/101121145/101122559/101114839/101109747
BP	GO:0055114	oxidation-reduction process	21/179	0.00856159	0.433217	101119925/101103313/101104144/101121563/101122544/novel.3064/101111965/101120910/101112561/101113215/101117390/101121820/101112815/101121539/101121875/101109831/101106282/101109883/100568289/101116039/105614373	VAT1L/AGMO/IMPDH1/LOC101121563/OSGIN1/-/ADH1C/HMOX1/AOC1/LOC101113215/ALOX5/LOC101121820/PAM/LOC101121539/BCO1/ALDH1A3/LOC101106282/ERO1A/CYP2A6/LOC101116039/LOC105614373	21	14	101119925/101104144/101122544/novel.3064/101111965/101120910/101113215/101121539/101121875/101106282/101109883/100568289/101116039/105614373	7	101103313/101121563/101112561/101117390/101121820/101112815/101109831
BP	GO:0016053	organic acid biosynthetic process	2/179	0.0469497	0.838115	101102999/106991581	GLUL/LOC106991581	2	2	101102999/106991581	0
BP	GO:0046394	carboxylic acid biosynthetic process	2/179	0.0469497	0.838115	101102999/106991581	GLUL/LOC106991581	2	2	101102999/106991581	0
BP	GO:0007266	Rho protein signal transduction	5/179	0.0493057	0.838115	101113898/101105233/101110311/101106096/101103280	ARHGEF26/FGD4/ARHGEF19/NET1/TIAM1	5	3	101113898/101110311/101106096	2	101105233/101103280
BP	GO:0035023	regulation of Rho protein signal transduction	5/179	0.0493057	0.838115	101113898/101105233/101110311/101106096/101103280	ARHGEF26/FGD4/ARHGEF19/NET1/TIAM1	5	3	101113898/101110311/101106096	2	101105233/101103280
CC	GO:0005882	intermediate filament	5/128	0.023008	0.305054	101117308/101115341/101107880/101111379/101117431	DES/BFSP2/KRT9/KRT23/LOC101117431	5	1	101117308	4	101115341/101107880/101111379/101117431
CC	GO:0045111	intermediate filament cytoskeleton	5/128	0.023008	0.305054	101117308/101115341/101107880/101111379/101117431	DES/BFSP2/KRT9/KRT23/LOC101117431	5	1	101117308	4	101115341/101107880/101111379/101117431
CC	GO:0099513	polymeric cytoskeletal fiber	5/128	0.0289694	0.305054	101117308/101115341/101107880/101111379/101117431	DES/BFSP2/KRT9/KRT23/LOC101117431	5	1	101117308	4	101115341/101107880/101111379/101117431
CC	GO:0005615	extracellular space	4/128	0.0310609	0.305054	101114123/780505/101116142/101102090	SOST/IL1RN/CPAMD8/FGA	4	1	101102090	3	101114123/780505/101116142
CC	GO:0099080	supramolecular complex	5/128	0.0464213	0.305054	101117308/101115341/101107880/101111379/101117431	DES/BFSP2/KRT9/KRT23/LOC101117431	5	1	101117308	4	101115341/101107880/101111379/101117431
CC	GO:0099081	supramolecular polymer	5/128	0.0464213	0.305054	101117308/101115341/101107880/101111379/101117431	DES/BFSP2/KRT9/KRT23/LOC101117431	5	1	101117308	4	101115341/101107880/101111379/101117431
CC	GO:0099512	supramolecular fiber	5/128	0.0464213	0.305054	101117308/101115341/101107880/101111379/101117431	DES/BFSP2/KRT9/KRT23/LOC101117431	5	1	101117308	4	101115341/101107880/101111379/101117431
MF	GO:0004930	G-protein coupled receptor activity	23/266	3.59555e-06	0.000715515	101107715/101110677/100500781/100294559/101104226/101113823/101105757/101117928/101110604/101115820/101104894/101113889/101111202/101115511/443330/101106844/101118552/101109600/101109687/101112114/101116048/101118296/101106191	ADORA2B/F2RL2/VIPR2/ADRB3/C3AR1/LOC101113823/F2R/HTR4/UTS2R/LOC101115820/HTR6/LOC101113889/GPR18/CALCRL/ADORA3/LOC101106844/C5AR2/OPRD1/PROKR1/SCTR/TBXA2R/C5AR1/GPR158	23	9	101107715/101110677/100294559/101105757/101117928/101115820/101104894/101109600/101109687	14	100500781/101104226/101113823/101110604/101113889/101111202/101115511/443330/101106844/101118552/101112114/101116048/101118296/101106191
MF	GO:0004871	signal transducer activity	28/266	9.86806e-05	0.00775538	101107715/101110677/100500781/100294559/101104226/101113823/101105757/106991180/101117928/101110604/101115820/101104894/443398/101113889/101111202/101115511/443330/101106844/101118552/101109600/101109687/101103842/101112114/101116048/101118296/101103280/101106191/101105868	ADORA2B/F2RL2/VIPR2/ADRB3/C3AR1/LOC101113823/F2R/LOC106991180/HTR4/UTS2R/LOC101115820/HTR6/CD3G/LOC101113889/GPR18/CALCRL/ADORA3/LOC101106844/C5AR2/OPRD1/PROKR1/P2RX7/SCTR/TBXA2R/C5AR1/TIAM1/GPR158/LOC101105868	28	10	101107715/101110677/100294559/101105757/106991180/101117928/101115820/101104894/101109600/101109687	18	100500781/101104226/101113823/101110604/443398/101113889/101111202/101115511/443330/101106844/101118552/101103842/101112114/101116048/101118296/101103280/101106191/101105868
MF	GO:0004888	transmembrane signaling receptor activity	26/266	0.000134831	0.00775538	101107715/101110677/100500781/100294559/101104226/101113823/101105757/101117928/101110604/101115820/101104894/443398/101113889/101111202/101115511/443330/101106844/101118552/101109600/101109687/101103842/101112114/101116048/101118296/101106191/101105868	ADORA2B/F2RL2/VIPR2/ADRB3/C3AR1/LOC101113823/F2R/HTR4/UTS2R/LOC101115820/HTR6/CD3G/LOC101113889/GPR18/CALCRL/ADORA3/LOC101106844/C5AR2/OPRD1/PROKR1/P2RX7/SCTR/TBXA2R/C5AR1/GPR158/LOC101105868	26	9	101107715/101110677/100294559/101105757/101117928/101115820/101104894/101109600/101109687	17	100500781/101104226/101113823/101110604/443398/101113889/101111202/101115511/443330/101106844/101118552/101103842/101112114/101116048/101118296/101106191/101105868
MF	GO:0038023	signaling receptor activity	26/266	0.000155887	0.00775538	101107715/101110677/100500781/100294559/101104226/101113823/101105757/101117928/101110604/101115820/101104894/443398/101113889/101111202/101115511/443330/101106844/101118552/101109600/101109687/101103842/101112114/101116048/101118296/101106191/101105868	ADORA2B/F2RL2/VIPR2/ADRB3/C3AR1/LOC101113823/F2R/HTR4/UTS2R/LOC101115820/HTR6/CD3G/LOC101113889/GPR18/CALCRL/ADORA3/LOC101106844/C5AR2/OPRD1/PROKR1/P2RX7/SCTR/TBXA2R/C5AR1/GPR158/LOC101105868	26	9	101107715/101110677/100294559/101105757/101117928/101115820/101104894/101109600/101109687	17	100500781/101104226/101113823/101110604/443398/101113889/101111202/101115511/443330/101106844/101118552/101103842/101112114/101116048/101118296/101106191/101105868
MF	GO:0099600	transmembrane receptor activity	26/266	0.000446314	0.0177633	101107715/101110677/100500781/100294559/101104226/101113823/101105757/101117928/101110604/101115820/101104894/443398/101113889/101111202/101115511/443330/101106844/101118552/101109600/101109687/101103842/101112114/101116048/101118296/101106191/101105868	ADORA2B/F2RL2/VIPR2/ADRB3/C3AR1/LOC101113823/F2R/HTR4/UTS2R/LOC101115820/HTR6/CD3G/LOC101113889/GPR18/CALCRL/ADORA3/LOC101106844/C5AR2/OPRD1/PROKR1/P2RX7/SCTR/TBXA2R/C5AR1/GPR158/LOC101105868	26	9	101107715/101110677/100294559/101105757/101117928/101115820/101104894/101109600/101109687	17	100500781/101104226/101113823/101110604/443398/101113889/101111202/101115511/443330/101106844/101118552/101103842/101112114/101116048/101118296/101106191/101105868
MF	GO:0016705	oxidoreductase activity, acting on paired donors, with incorporation or reduction of molecular oxygen	8/266	0.00211632	0.0701914	101121563/101120910/101121820/101112815/101121539/100568289/101116039/105614373	LOC101121563/HMOX1/LOC101121820/PAM/LOC101121539/CYP2A6/LOC101116039/LOC105614373	8	5	101120910/101121539/100568289/101116039/105614373	3	101121563/101121820/101112815
MF	GO:0005506	iron ion binding	8/266	0.00394388	0.112119	105609912/101103313/101121563/101121820/101121539/100568289/101116039/105614373	LOC105609912/AGMO/LOC101121563/LOC101121820/LOC101121539/CYP2A6/LOC101116039/LOC105614373	8	4	101121539/100568289/101116039/105614373	4	105609912/101103313/101121563/101121820
MF	GO:0004181	metallocarboxypeptidase activity	3/266	0.0134992	0.298481	101120411/101116474/101120523	CPZ/LOC101116474/AGBL2	3	2	101116474/101120523	1	101120411
MF	GO:0008235	metalloexopeptidase activity	3/266	0.0134992	0.298481	101120411/101116474/101120523	CPZ/LOC101116474/AGBL2	3	2	101116474/101120523	1	101120411
MF	GO:0020037	heme binding	7/266	0.0188267	0.336129	101121563/101113215/101121820/101121539/100568289/101116039/105614373	LOC101121563/LOC101113215/LOC101121820/LOC101121539/CYP2A6/LOC101116039/LOC105614373	7	5	101113215/101121539/100568289/101116039/105614373	2	101121563/101121820
MF	GO:0004180	carboxypeptidase activity	3/266	0.0202247	0.336129	101120411/101116474/101120523	CPZ/LOC101116474/AGBL2	3	2	101116474/101120523	1	101120411
MF	GO:0005125	cytokine activity	4/266	0.0217866	0.336129	101104200/101113771/780505/101121145	CSF1/LOC101113771/IL1RN/CXCL12	4	2	101104200/101113771	2	780505/101121145
MF	GO:0046906	tetrapyrrole binding	7/266	0.0227849	0.336129	101121563/101113215/101121820/101121539/100568289/101116039/105614373	LOC101121563/LOC101113215/LOC101121820/LOC101121539/CYP2A6/LOC101116039/LOC105614373	7	5	101113215/101121539/100568289/101116039/105614373	2	101121563/101121820
MF	GO:0008238	exopeptidase activity	4/266	0.0236473	0.336129	554335/101120411/101116474/101120523	ACE/CPZ/LOC101116474/AGBL2	4	3	554335/101116474/101120523	1	101120411
MF	GO:0005085	guanyl-nucleotide exchange factor activity	7/266	0.0272845	0.361975	101113898/101105504/101105233/101110311/101106096/101112196/101103280	ARHGEF26/RASGRP1/FGD4/ARHGEF19/NET1/RAPGEF4/TIAM1	7	3	101113898/101110311/101106096	4	101105504/101105233/101112196/101103280
MF	GO:0016491	oxidoreductase activity	18/266	0.0333221	0.393555	101103313/101121563/101122544/novel.3064/101120910/101112561/101113215/101117390/101121820/101112815/101121539/101121875/101109831/101106282/101109883/100568289/101116039/105614373	AGMO/LOC101121563/OSGIN1/-/HMOX1/AOC1/LOC101113215/ALOX5/LOC101121820/PAM/LOC101121539/BCO1/ALDH1A3/LOC101106282/ERO1A/CYP2A6/LOC101116039/LOC105614373	18	11	101122544/novel.3064/101120910/101113215/101121539/101121875/101106282/101109883/100568289/101116039/105614373	7	101103313/101121563/101112561/101117390/101121820/101112815/101109831
MF	GO:0005088	Ras guanyl-nucleotide exchange factor activity	5/266	0.0355979	0.393555	101113898/101105233/101110311/101106096/101103280	ARHGEF26/FGD4/ARHGEF19/NET1/TIAM1	5	3	101113898/101110311/101106096	2	101105233/101103280
MF	GO:0005089	Rho guanyl-nucleotide exchange factor activity	5/266	0.0355979	0.393555	101113898/101105233/101110311/101106096/101103280	ARHGEF26/FGD4/ARHGEF19/NET1/TIAM1	5	3	101113898/101110311/101106096	2	101105233/101103280
MF	GO:0005544	calcium-dependent phospholipid binding	2/266	0.0397181	0.415995	101118663/101111885	ANXA7/ANXA3	2	0		2	101118663/101111885
MF	GO:0015298	solute:cation antiporter activity	2/266	0.0461239	0.437079	494437/101107725	SLC9A3/SLC9A5	2	2	494437/101107725	0
MF	GO:0015299	solute:proton antiporter activity	2/266	0.0461239	0.437079	494437/101107725	SLC9A3/SLC9A5	2	2	494437/101107725	0
MF	GO:0005102	receptor binding	11/266	0.0496286	0.448914	101115678/101103229/101104200/101113771/101123054/780505/101107279/101115426/101102090/101121145/443449	GDF10/WNT16/CSF1/LOC101113771/TNFSF13/IL1RN/DOK3/GDF2/FGA/CXCL12/MSTN	11	3	101104200/101113771/101102090	8	101115678/101103229/101123054/780505/101107279/101115426/101121145/443449
M-C	GOID	Description	GeneRatio	pvalue	padj	geneID	geneName	Count	Up	Up_Gene_id	Down	Down_Gene_id
BP	GO:0006928	movement of cell or subcellular component	5/68	0.00116276	0.176739	101102946/101105194/101102692/101109352/101104179	KIF11/DNAH8/LAMA1/KIF20A/DNAH5	5	4	101102946/101102692/101109352/101104179	1	101105194
BP	GO:0007017	microtubule-based process	5/68	0.00328459	0.245241	101102946/101105194/101109352/101104179/101112232	KIF11/DNAH8/KIF20A/DNAH5/MAP7	5	3	101102946/101109352/101104179	2	101105194/101112232
BP	GO:0007018	microtubule-based movement	4/68	0.00484029	0.245241	101102946/101105194/101109352/101104179	KIF11/DNAH8/KIF20A/DNAH5	4	3	101102946/101109352/101104179	1	101105194
BP	GO:0055114	oxidation-reduction process	10/68	0.0141106	0.536202	100170113/101113251/101117241/101121875/101112834/101112070/101121820/101119925/101104150/105602051	CYP1A1/LOC101113251/MIOX/BCO1/LOC101112834/OSGIN2/LOC101121820/VAT1L/SOD3/LOC105602051	10	7	100170113/101113251/101117241/101121875/101112070/101119925/105602051	3	101112834/101121820/101104150
BP	GO:0007186	G-protein coupled receptor signaling pathway	10/68	0.02801	0.54068	101118482/100500781/101117637/novel.2431/106990949/101109070/101107100/101116561/101102017/101106588	CXCR6/VIPR2/P2RY14/-/GPR17/ADGRG2/GPR176/OXER1/PTH1R/LOC101106588	10	7	101118482/101117637/novel.2431/106990949/101116561/101102017/101106588	3	100500781/101109070/101107100
BP	GO:0006814	sodium ion transport	2/68	0.0311191	0.54068	101113062/101120341	ASIC3/ASIC2	2	1	101113062	1	101120341
BP	GO:0006457	protein folding	3/68	0.0340147	0.54068	101114533/101105450/101101922	LOC101114533/PPIH/LOC101101922	3	2	101114533/101105450	1	101101922
CC	GO:0015630	microtubule cytoskeleton	3/49	0.0129753	0.0708282	101105194/101104179/101112232	DNAH8/DNAH5/MAP7	3	1	101104179	2	101105194/101112232
CC	GO:0005856	cytoskeleton	6/49	0.0156254	0.0708282	101102221/101105194/101111440/101104179/101112232/100037680	PRPH/DNAH8/LOC101111440/DNAH5/MAP7/LMNB1	6	3	101111440/101104179/100037680	3	101102221/101105194/101112232
CC	GO:0030286	dynein complex	2/49	0.0214802	0.0708282	101105194/101104179	DNAH8/DNAH5	2	1	101104179	1	101105194
CC	GO:0005882	intermediate filament	3/49	0.0226689	0.0708282	101102221/101111440/100037680	PRPH/LOC101111440/LMNB1	3	2	101111440/100037680	1	101102221
CC	GO:0045111	intermediate filament cytoskeleton	3/49	0.0226689	0.0708282	101102221/101111440/100037680	PRPH/LOC101111440/LMNB1	3	2	101111440/100037680	1	101102221
CC	GO:0099513	polymeric cytoskeletal fiber	3/49	0.0265781	0.0708282	101102221/101111440/100037680	PRPH/LOC101111440/LMNB1	3	2	101111440/100037680	1	101102221
CC	GO:0005875	microtubule associated complex	2/49	0.0313989	0.0708282	101105194/101104179	DNAH8/DNAH5	2	1	101104179	1	101105194
CC	GO:0044430	cytoskeletal part	5/49	0.0317191	0.0708282	101102221/101105194/101111440/101104179/100037680	PRPH/DNAH8/LOC101111440/DNAH5/LMNB1	5	3	101111440/101104179/100037680	2	101102221/101105194
CC	GO:0099080	supramolecular complex	3/49	0.0354141	0.0708282	101102221/101111440/100037680	PRPH/LOC101111440/LMNB1	3	2	101111440/100037680	1	101102221
CC	GO:0099081	supramolecular polymer	3/49	0.0354141	0.0708282	101102221/101111440/100037680	PRPH/LOC101111440/LMNB1	3	2	101111440/100037680	1	101102221
CC	GO:0099512	supramolecular fiber	3/49	0.0354141	0.0708282	101102221/101111440/100037680	PRPH/LOC101111440/LMNB1	3	2	101111440/100037680	1	101102221
MF	GO:0004252	serine-type endopeptidase activity	7/105	0.000292873	0.0198466	101112571/105604861/443029/101102270/101112250/101110225/101112091	CORIN/PRSS8/PCSK1/LOC101102270/KLK10/OVCH1/PCSK6	7	2	443029/101102270	5	101112571/105604861/101112250/101110225/101112091
MF	GO:0008236	serine-type peptidase activity	7/105	0.000517737	0.0198466	101112571/105604861/443029/101102270/101112250/101110225/101112091	CORIN/PRSS8/PCSK1/LOC101102270/KLK10/OVCH1/PCSK6	7	2	443029/101102270	5	101112571/105604861/101112250/101110225/101112091
MF	GO:0017171	serine hydrolase activity	7/105	0.000517737	0.0198466	101112571/105604861/443029/101102270/101112250/101110225/101112091	CORIN/PRSS8/PCSK1/LOC101102270/KLK10/OVCH1/PCSK6	7	2	443029/101102270	5	101112571/105604861/101112250/101110225/101112091
MF	GO:0004930	G-protein coupled receptor activity	10/105	0.000938646	0.0261625	101118482/100500781/101117637/novel.2431/106990949/101109070/101107100/101116561/101102017/101106588	CXCR6/VIPR2/P2RY14/-/GPR17/ADGRG2/GPR176/OXER1/PTH1R/LOC101106588	10	7	101118482/101117637/novel.2431/106990949/101116561/101102017/101106588	3	100500781/101109070/101107100
MF	GO:0016701	oxidoreductase activity, acting on single donors with incorporation of molecular oxygen	3/105	0.0011375	0.0261625	101113251/101117241/101121875	LOC101113251/MIOX/BCO1	3	3	101113251/101117241/101121875	0
MF	GO:0003777	microtubule motor activity	4/105	0.00339644	0.0650984	101102946/101105194/101109352/101104179	KIF11/DNAH8/KIF20A/DNAH5	4	3	101102946/101109352/101104179	1	101105194
MF	GO:0016887	ATPase activity	5/105	0.00602708	0.0990164	105616215/101107561/101105194/101104179/101115292	LOC105616215/ABCA4/DNAH8/DNAH5/ABCA5	5	3	105616215/101107561/101104179	2	101105194/101115292
MF	GO:0005272	sodium channel activity	2/105	0.0134912	0.185638	101113062/101120341	ASIC3/ASIC2	2	1	101113062	1	101120341
MF	GO:0005201	extracellular matrix structural constituent	2/105	0.016733	0.185638	101121095/101114569	AMBN/COL24A1	2	2	101121095/101114569	0
MF	GO:0016702	oxidoreductase activity, acting on single donors with incorporation of molecular oxygen, incorporation of two atoms of oxygen	2/105	0.016733	0.185638	101113251/101121875	LOC101113251/BCO1	2	2	101113251/101121875	0
MF	GO:0004175	endopeptidase activity	7/105	0.018354	0.185638	101112571/105604861/443029/101102270/101112250/101110225/101112091	CORIN/PRSS8/PCSK1/LOC101102270/KLK10/OVCH1/PCSK6	7	2	443029/101102270	5	101112571/105604861/101112250/101110225/101112091
MF	GO:0004888	transmembrane signaling receptor activity	10/105	0.0214163	0.185638	101118482/100500781/101117637/novel.2431/106990949/101109070/101107100/101116561/101102017/101106588	CXCR6/VIPR2/P2RY14/-/GPR17/ADGRG2/GPR176/OXER1/PTH1R/LOC101106588	10	7	101118482/101117637/novel.2431/106990949/101116561/101102017/101106588	3	100500781/101109070/101107100
MF	GO:0003774	motor activity	4/105	0.0225145	0.185638	101102946/101105194/101109352/101104179	KIF11/DNAH8/KIF20A/DNAH5	4	3	101102946/101109352/101104179	1	101105194
MF	GO:0038023	signaling receptor activity	10/105	0.0225995	0.185638	101118482/100500781/101117637/novel.2431/106990949/101109070/101107100/101116561/101102017/101106588	CXCR6/VIPR2/P2RY14/-/GPR17/ADGRG2/GPR176/OXER1/PTH1R/LOC101106588	10	7	101118482/101117637/novel.2431/106990949/101116561/101102017/101106588	3	100500781/101109070/101107100
MF	GO:0051213	dioxygenase activity	2/105	0.0261036	0.200128	101113251/101121875	LOC101113251/BCO1	2	2	101113251/101121875	0
MF	GO:0004871	signal transducer activity	10/105	0.0367464	0.264115	101118482/100500781/101117637/novel.2431/106990949/101109070/101107100/101116561/101102017/101106588	CXCR6/VIPR2/P2RY14/-/GPR17/ADGRG2/GPR176/OXER1/PTH1R/LOC101106588	10	7	101118482/101117637/novel.2431/106990949/101116561/101102017/101106588	3	100500781/101109070/101107100
H-C	GOID	Description	GeneRatio	pvalue	padj	geneID	geneName	Count	Up	Up_Gene_id	Down	Down_Gene_id
BP	GO:0044283	small molecule biosynthetic process	4/212	0.00519781	0.937338	443186/100037690/106991581/101112413	ACACA/PCK1/LOC106991581/GPI	4	1	106991581	3	443186/100037690/101112413
BP	GO:0055114	oxidation-reduction process	24/212	0.00717382	0.937338	100170113/100568289/101121539/100568285/novel.1829/101121015/101117367/101117476/101104144/443460/101121574/101102489/100034665/101120314/100170327/101113498/101118091/101118685/101110407/101112815/101115434/101109214/101118097/101114222	CYP1A1/CYP2A6/LOC101121539/CYP2E1/-/L2HGDH/EGLN3/GLDC/IMPDH1/PTGS2/AIFM1/CDO1/NOX4/TPH2/FASN/SQRDL/LOC101118091/GYS2/SARDH/PAM/NDUFS1/LOC101109214/MICAL3/FOXRED1	24	13	100170113/100568289/101121539/100568285/novel.1829/101117476/101104144/443460/100034665/101113498/101118091/101109214/101118097	11	101121015/101117367/101121574/101102489/101120314/100170327/101118685/101110407/101112815/101115434/101114222
BP	GO:0006629	lipid metabolic process	11/212	0.0211418	0.937338	101103632/101123535/101104841/101117209/443186/101112029/101117659/106991581/101112368/101109528/101108059	PLA2G2C/ACER2/BPNT1/GDE1/ACACA/EBP/PNPLA3/LOC106991581/PLCH1/PIP5KL1/PTDSS1	11	5	101103632/101123535/106991581/101112368/101109528	6	101104841/101117209/443186/101112029/101117659/101108059
BP	GO:0044255	cellular lipid metabolic process	7/212	0.0253132	0.937338	101103632/101123535/101104841/443186/106991581/101109528/101108059	PLA2G2C/ACER2/BPNT1/ACACA/LOC106991581/PIP5KL1/PTDSS1	7	4	101103632/101123535/106991581/101109528	3	101104841/443186/101108059
CC	GO:0005576	extracellular region	14/118	0.0296918	0.947579	101119927/101121525/100037673/101119533/101109783/101116782/101114123/101116876/101117556/443448/443539/101118853/100126577/100145884	CX3CL1/CRH/CYR61/HTRA4/LOC101109783/WNT2B/SOST/DKK1/CCL24/XCL1/IL1B/ANOS1/WNT2/VIP	14	7	101119927/100037673/101116782/101117556/443448/443539/100126577	7	101121525/101119533/101109783/101114123/101116876/101118853/100145884
CC	GO:0033176	proton-transporting V-type ATPase complex	2/118	0.0496975	0.947579	101103451/101113504	ATP6V1G1/ATP6V1H	2	0		2	101103451/101113504
MF	GO:0016746	transferase activity, transferring acyl groups	17/315	1.90013e-08	3.74326e-06	101117229/novel.2917/101122246/101110535/101121996/101117217/101120972/101109916/101120981/654404/101119361/101118847/101116529/101112487/101118317/101104546/101110965	LOC101117229/-/LOC101122246/DGAT2/LOC101121996/GPAT4/GPAM/TGM5/DBT/ACLY/LOC101119361/LOC101118847/LOC101116529/LOC101112487/CPT2/KAT8/DLAT	17	3	101117217/101116529/101104546	14	101117229/novel.2917/101122246/101110535/101121996/101120972/101109916/101120981/654404/101119361/101118847/101112487/101118317/101110965
MF	GO:0016747	transferase activity, transferring acyl groups other than amino-acyl groups	9/315	8.54638e-05	0.00841819	101117229/novel.2917/101122246/101110535/101121996/101119361/101118847/101116529/101104546	LOC101117229/-/LOC101122246/DGAT2/LOC101121996/LOC101119361/LOC101118847/LOC101116529/KAT8	9	2	101116529/101104546	7	101117229/novel.2917/101122246/101110535/101121996/101119361/101118847
MF	GO:0020037	heme binding	10/315	0.00108573	0.0542313	100170113/100568289/101121539/100568285/novel.1829/443460/101117894/101118091/101109214/100307038	CYP1A1/CYP2A6/LOC101121539/CYP2E1/-/PTGS2/LOC101117894/LOC101118091/LOC101109214/CYGB	10	9	100170113/100568289/101121539/100568285/novel.1829/443460/101118091/101109214/100307038	1	101117894
MF	GO:0016705	oxidoreductase activity, acting on paired donors, with incorporation or reduction of molecular oxygen	9/315	0.00125814	0.0542313	100170113/100568289/101121539/100568285/novel.1829/101120314/101118091/101112815/101109214	CYP1A1/CYP2A6/LOC101121539/CYP2E1/-/TPH2/LOC101118091/PAM/LOC101109214	9	7	100170113/100568289/101121539/100568285/novel.1829/101118091/101109214	2	101120314/101112815
MF	GO:0046906	tetrapyrrole binding	10/315	0.00147208	0.0542313	100170113/100568289/101121539/100568285/novel.1829/443460/101117894/101118091/101109214/100307038	CYP1A1/CYP2A6/LOC101121539/CYP2E1/-/PTGS2/LOC101117894/LOC101118091/LOC101109214/CYGB	10	9	100170113/100568289/101121539/100568285/novel.1829/443460/101118091/101109214/100307038	1	101117894
MF	GO:0005125	cytokine activity	6/315	0.00165172	0.0542313	101119927/101104200/101117556/443448/443539/novel.913	CX3CL1/CSF1/CCL24/XCL1/IL1B/-	6	6	101119927/101104200/101117556/443448/443539/novel.913	0
MF	GO:0004930	G-protein coupled receptor activity	19/315	0.00310606	0.0874134	443202/101109600/101113889/101102228/101107933/101110748/101107715/101107437/100294559/101115511/443231/101109170/101110677/101113363/101111202/101118356/101113876/101115284/101107652	SSTR1/OPRD1/LOC101113889/CRHR2/GPR39/GPRC5A/ADORA2B/GPR37/ADRB3/CALCRL/ADCYAP1R1/LOC101109170/F2RL2/ADGRD1/GPR18/ADGRL1/GPR4/CCR6/GPR156	19	12	443202/101109600/101110748/101107715/100294559/443231/101110677/101113363/101118356/101113876/101115284/101107652	7	101113889/101102228/101107933/101107437/101115511/101109170/101111202
MF	GO:0008138	protein tyrosine/serine/threonine phosphatase activity	5/315	0.00507872	0.120659	101118488/101110315/101118748/101108886/101106025	SSH3/DUSP6/DUSP5/DUSP26/DUSP10	5	4	101118488/101110315/101118748/101108886	1	101106025
MF	GO:0016835	carbon-oxygen lyase activity	3/315	0.00551235	0.120659	105606082/101106140/101106822	LOC105606082/NEIL3/PCBD1	3	0		3	105606082/101106140/101106822
MF	GO:0005506	iron ion binding	8/315	0.00781582	0.153972	100170113/100568289/101121539/100568285/novel.1829/101102489/101118091/101109214	CYP1A1/CYP2A6/LOC101121539/CYP2E1/-/CDO1/LOC101118091/LOC101109214	8	7	100170113/100568289/101121539/100568285/novel.1829/101118091/101109214	1	101102489
MF	GO:0016491	oxidoreductase activity	21/315	0.0239537	0.419658	100170113/100568289/101121539/100568285/novel.1829/101121015/101117367/101117476/443460/101121574/101102489/100034665/101120314/101113498/101118091/101110407/101112815/101115434/101109214/101118097/101114222	CYP1A1/CYP2A6/LOC101121539/CYP2E1/-/L2HGDH/EGLN3/GLDC/PTGS2/AIFM1/CDO1/NOX4/TPH2/SQRDL/LOC101118091/SARDH/PAM/NDUFS1/LOC101109214/MICAL3/FOXRED1	21	12	100170113/100568289/101121539/100568285/novel.1829/101117476/443460/100034665/101113498/101118091/101109214/101118097	9	101121015/101117367/101121574/101102489/101120314/101110407/101112815/101115434/101114222
MF	GO:0016829	lyase activity	6/315	0.0255629	0.419658	101117476/100037690/105606082/101106140/106991581/101106822	GLDC/PCK1/LOC105606082/NEIL3/LOC106991581/PCBD1	6	2	101117476/106991581	4	100037690/105606082/101106140/101106822
MF	GO:0005102	receptor binding	13/315	0.0348936	0.493483	101119927/101121525/101104200/101116782/101113249/101117556/443448/443539/100126577/100145884/443449/101114608/novel.913	CX3CL1/CRH/CSF1/WNT2B/FGF14/CCL24/XCL1/IL1B/WNT2/VIP/MSTN/FGF22/-	13	9	101119927/101104200/101116782/101113249/101117556/443448/443539/100126577/novel.913	4	101121525/100145884/443449/101114608
MF	GO:0016860	intramolecular oxidoreductase activity	2/315	0.0376611	0.493483	101112029/101112413	EBP/GPI	2	0		2	101112029/101112413
MF	GO:0008509	anion transmembrane transporter activity	5/315	0.0400731	0.493483	100125625/101109348/101107575/101118550/101121923	CLCN2/SLC34A3/SLC4A10/SLC7A6/LOC101121923	5	3	100125625/101109348/101118550	2	101107575/101121923
MF	GO:0008009	chemokine activity	3/315	0.0426714	0.493483	101119927/101117556/443448	CX3CL1/CCL24/XCL1	3	3	101119927/101117556/443448	0
MF	GO:0042379	chemokine receptor binding	3/315	0.0426714	0.493483	101119927/101117556/443448	CX3CL1/CCL24/XCL1	3	3	101119927/101117556/443448	0
MF	GO:0016811	hydrolase activity, acting on carbon-nitrogen (but not peptide) bonds, in linear amides	2/315	0.0450898	0.493483	101123535/101119301	ACER2/PGLYRP2	2	1	101123535	1	101119301
M-L	GOID	Description	GeneRatio	pvalue	padj	geneID	geneName	Count	Up	Up_Gene_id	Down	Down_Gene_id
BP	GO:0006955	immune response	13/237	7.11596e-05	0.0222743	101108696/100101238/101109219/101110545/101122559/443448/101109746/780505/101123054/101117556/101102699/101116238/443523	LOC101108696/LOC100101238/LOC101109219/LOC101110545/LST1/XCL1/LOC101109746/IL1RN/TNFSF13/CCL24/TNFSF8/SBSPON/CSF3	13	12	101108696/100101238/101109219/101110545/101122559/443448/101109746/780505/101123054/101117556/101102699/443523	1	101116238
BP	GO:0002376	immune system process	13/237	0.000134183	0.0222743	101108696/100101238/101109219/101110545/101122559/443448/101109746/780505/101123054/101117556/101102699/101116238/443523	LOC101108696/LOC100101238/LOC101109219/LOC101110545/LST1/XCL1/LOC101109746/IL1RN/TNFSF13/CCL24/TNFSF8/SBSPON/CSF3	13	12	101108696/100101238/101109219/101110545/101122559/443448/101109746/780505/101123054/101117556/101102699/443523	1	101116238
BP	GO:0019882	antigen processing and presentation	4/237	0.0043287	0.479043	101108696/101109219/101110545/101109746	LOC101108696/LOC101109219/LOC101110545/LOC101109746	4	4	101108696/101109219/101110545/101109746	0
BP	GO:0006818	hydrogen transport	5/237	0.016239	0.583791	101118085/101102659/105611645/101110043/101123332	LOC101118085/ATP6V1G3/LOC105611645/ATP6V1E2/ATP6V1G2	5	5	101118085/101102659/105611645/101110043/101123332	0
BP	GO:0015992	proton transport	5/237	0.016239	0.583791	101118085/101102659/105611645/101110043/101123332	LOC101118085/ATP6V1G3/LOC105611645/ATP6V1E2/ATP6V1G2	5	5	101118085/101102659/105611645/101110043/101123332	0
BP	GO:0009123	nucleoside monophosphate metabolic process	5/237	0.019865	0.583791	101118085/novel.1928/101111670/105611645/101108592	LOC101118085/-/DNPH1/LOC105611645/PFKP	5	5	101118085/novel.1928/101111670/105611645/101108592	0
BP	GO:0009308	amine metabolic process	3/237	0.0219502	0.583791	101112834/101112561/101103304	LOC101112834/AOC1/LOC101103304	3	1	101112561	2	101112834/101103304
BP	GO:0006754	ATP biosynthetic process	3/237	0.0259101	0.583791	101118085/novel.1928/105611645	LOC101118085/-/LOC105611645	3	3	101118085/novel.1928/105611645	0
BP	GO:0015985	energy coupled proton transport, down electrochemical gradient	3/237	0.0259101	0.583791	101118085/novel.1928/105611645	LOC101118085/-/LOC105611645	3	3	101118085/novel.1928/105611645	0
BP	GO:0015986	ATP synthesis coupled proton transport	3/237	0.0259101	0.583791	101118085/novel.1928/105611645	LOC101118085/-/LOC105611645	3	3	101118085/novel.1928/105611645	0
BP	GO:0044712	single-organism catabolic process	5/237	0.0262364	0.583791	101117241/101105496/101113074/101111670/101108592	MIOX/GM2A/PLCB2/DNPH1/PFKP	5	5	101117241/101105496/101113074/101111670/101108592	0
BP	GO:0055114	oxidation-reduction process	24/237	0.0280159	0.583791	101117241/101112834/101113251/101104943/101110407/101111965/101112561/100170113/101113655/101103304/101104150/101104144/101112687/101119853/101121563/101108826/101104557/100125351/101105716/101117390/101107486/105602079/101111306/101123409	MIOX/LOC101112834/LOC101113251/LOC101104943/SARDH/ADH1C/AOC1/CYP1A1/HEPH/LOC101103304/SOD3/IMPDH1/LOC101112687/LOC101119853/LOC101121563/P3H3/AOX1/SQLE/HSD3B7/ALOX5/LOC101107486/LOC105602079/PLOD1/MTRR	24	14	101117241/101113251/101110407/101112561/100170113/101113655/101112687/101119853/101121563/101108826/100125351/101105716/101117390/101111306	10	101112834/101104943/101111965/101103304/101104150/101104144/101104557/101107486/105602079/101123409
BP	GO:0009142	nucleoside triphosphate biosynthetic process	3/237	0.0302264	0.583791	101118085/novel.1928/105611645	LOC101118085/-/LOC105611645	3	3	101118085/novel.1928/105611645	0
BP	GO:0009145	purine nucleoside triphosphate biosynthetic process	3/237	0.0302264	0.583791	101118085/novel.1928/105611645	LOC101118085/-/LOC105611645	3	3	101118085/novel.1928/105611645	0
BP	GO:0009201	ribonucleoside triphosphate biosynthetic process	3/237	0.0302264	0.583791	101118085/novel.1928/105611645	LOC101118085/-/LOC105611645	3	3	101118085/novel.1928/105611645	0
BP	GO:0009206	purine ribonucleoside triphosphate biosynthetic process	3/237	0.0302264	0.583791	101118085/novel.1928/105611645	LOC101118085/-/LOC105611645	3	3	101118085/novel.1928/105611645	0
BP	GO:0009124	nucleoside monophosphate biosynthetic process	3/237	0.0399163	0.583791	101118085/novel.1928/105611645	LOC101118085/-/LOC105611645	3	3	101118085/novel.1928/105611645	0
BP	GO:0009127	purine nucleoside monophosphate biosynthetic process	3/237	0.0399163	0.583791	101118085/novel.1928/105611645	LOC101118085/-/LOC105611645	3	3	101118085/novel.1928/105611645	0
BP	GO:0009156	ribonucleoside monophosphate biosynthetic process	3/237	0.0399163	0.583791	101118085/novel.1928/105611645	LOC101118085/-/LOC105611645	3	3	101118085/novel.1928/105611645	0
BP	GO:0009168	purine ribonucleoside monophosphate biosynthetic process	3/237	0.0399163	0.583791	101118085/novel.1928/105611645	LOC101118085/-/LOC105611645	3	3	101118085/novel.1928/105611645	0
BP	GO:1902600	hydrogen ion transmembrane transport	4/237	0.0405888	0.583791	101118085/novel.1928/105611645/101110043	LOC101118085/-/LOC105611645/ATP6V1E2	4	4	101118085/novel.1928/105611645/101110043	0
BP	GO:0009152	purine ribonucleotide biosynthetic process	4/237	0.0485899	0.583791	101118085/novel.1928/101112667/105611645	LOC101118085/-/ADCY7/LOC105611645	4	4	101118085/novel.1928/101112667/105611645	0
BP	GO:0009260	ribonucleotide biosynthetic process	4/237	0.0485899	0.583791	101118085/novel.1928/101112667/105611645	LOC101118085/-/ADCY7/LOC105611645	4	4	101118085/novel.1928/101112667/105611645	0
BP	GO:0046390	ribose phosphate biosynthetic process	4/237	0.0485899	0.583791	101118085/novel.1928/101112667/105611645	LOC101118085/-/ADCY7/LOC105611645	4	4	101118085/novel.1928/101112667/105611645	0
CC	GO:0042611	MHC protein complex	4/155	0.0024344	0.0645115	101108696/101109219/101110545/101109746	LOC101108696/LOC101109219/LOC101110545/LOC101109746	4	4	101108696/101109219/101110545/101109746	0
CC	GO:0042613	MHC class II protein complex	4/155	0.0024344	0.0645115	101108696/101109219/101110545/101109746	LOC101108696/LOC101109219/LOC101110545/LOC101109746	4	4	101108696/101109219/101110545/101109746	0
CC	GO:0098797	plasma membrane protein complex	4/155	0.0273655	0.371715	101108696/101109219/101110545/101109746	LOC101108696/LOC101109219/LOC101110545/LOC101109746	4	4	101108696/101109219/101110545/101109746	0
CC	GO:0005886	plasma membrane	7/155	0.0280539	0.371715	101108696/101109219/101110545/101114793/101112667/101118277/101109746	LOC101108696/LOC101109219/LOC101110545/SCIMP/ADCY7/SLC51B/LOC101109746	7	7	101108696/101109219/101110545/101114793/101112667/101118277/101109746	0
CC	GO:0005576	extracellular region	17/155	0.0427856	0.453528	101113859/100101238/101115211/101121216/443317/443448/101101854/100216462/101123419/780505/101102090/101113485/101111785/101117556/101112949/443523/101120506	NOV/LOC100101238/THBS4/LOC101121216/PRL/XCL1/HTRA1/FN1/LOC101123419/IL1RN/FGA/MMP19/WNT6/CCL24/STC1/CSF3/WNT9B	17	13	100101238/101121216/443448/101101854/100216462/101123419/780505/101113485/101111785/101117556/101112949/443523/101120506	4	101113859/101115211/443317/101102090
MF	GO:0004930	G-protein coupled receptor activity	25/350	3.84867e-05	0.00765885	101117706/101119114/101113823/101108822/101113240/101107096/101118482/101104226/101119419/100174983/101106844/443528/101117637/101107437/101123170/101112114/101110677/101116915/101118697/101118296/101118552/101117897/101116561/101117453/443330	LOC101117706/P2RY10/LOC101113823/MCHR1/LTB4R/ADGRE1/CXCR6/C3AR1/APLNR/GLP2R/LOC101106844/ADRB1/P2RY14/GPR37/GALR1/SCTR/F2RL2/ADGRG6/S1PR4/C5AR1/C5AR2/P2RY12/OXER1/CCR5/ADORA3	25	20	101117706/101119114/101113823/101108822/101113240/101107096/101118482/101104226/101119419/101106844/101117637/101112114/101116915/101118697/101118296/101118552/101117897/101116561/101117453/443330	5	100174983/443528/101107437/101123170/101110677
MF	GO:0005102	receptor binding	19/350	0.000503156	0.0378971	101115678/105610450/100101238/101103149/101115426/443317/443448/101107279/780505/101119612/101102090/101111785/101123054/101117556/101102699/101112949/101102081/443523/101120506	GDF10/NPW/LOC100101238/PTN/GDF2/PRL/XCL1/DOK3/IL1RN/DOK2/FGA/WNT6/TNFSF13/CCL24/TNFSF8/STC1/DOK4/CSF3/WNT9B	19	17	101115678/105610450/100101238/101103149/101115426/443448/101107279/780505/101119612/101111785/101123054/101117556/101102699/101112949/101102081/443523/101120506	2	443317/101102090
MF	GO:0004252	serine-type endopeptidase activity	13/350	0.000571314	0.0378971	101115705/101110225/101117107/101112091/101107430/101116862/100048991/101102187/101102413/101102553/101102519/101110841/101112571	CFD/OVCH1/LOC101117107/PCSK6/LOC101107430/LOC101116862/KLK1/PRSS23/LOC101102413/TMPRSS6/LOC101102519/ELANE/CORIN	13	6	101115705/101117107/101107430/101102187/101102413/101110841	7	101110225/101112091/101116862/100048991/101102553/101102519/101112571
MF	GO:0008236	serine-type peptidase activity	13/350	0.00123336	0.0490877	101115705/101110225/101117107/101112091/101107430/101116862/100048991/101102187/101102413/101102553/101102519/101110841/101112571	CFD/OVCH1/LOC101117107/PCSK6/LOC101107430/LOC101116862/KLK1/PRSS23/LOC101102413/TMPRSS6/LOC101102519/ELANE/CORIN	13	6	101115705/101117107/101107430/101102187/101102413/101110841	7	101110225/101112091/101116862/100048991/101102553/101102519/101112571
MF	GO:0017171	serine hydrolase activity	13/350	0.00123336	0.0490877	101115705/101110225/101117107/101112091/101107430/101116862/100048991/101102187/101102413/101102553/101102519/101110841/101112571	CFD/OVCH1/LOC101117107/PCSK6/LOC101107430/LOC101116862/KLK1/PRSS23/LOC101102413/TMPRSS6/LOC101102519/ELANE/CORIN	13	6	101115705/101117107/101107430/101102187/101102413/101110841	7	101110225/101112091/101116862/100048991/101102553/101102519/101112571
MF	GO:0005201	extracellular matrix structural constituent	4/350	0.00376963	0.125026	101117548/101114569/101121095/443512	COL11A1/COL24A1/AMBN/COL1A2	4	3	101114569/101121095/443512	1	101117548
MF	GO:0005158	insulin receptor binding	3/350	0.00569173	0.161808	101107279/101119612/101102081	DOK3/DOK2/DOK4	3	3	101107279/101119612/101102081	0
MF	GO:0008131	primary amine oxidase activity	3/350	0.00936601	0.203823	101112834/101112561/101103304	LOC101112834/AOC1/LOC101103304	3	1	101112561	2	101112834/101103304
MF	GO:0004175	endopeptidase activity	17/350	0.0102637	0.203823	101115705/101110225/101117107/101112091/101107430/101116862/100048991/101102187/101107749/101102413/101113485/101120058/101102553/101106305/101102519/101110841/101112571	CFD/OVCH1/LOC101117107/PCSK6/LOC101107430/LOC101116862/KLK1/PRSS23/TLL2/LOC101102413/MMP19/ADAM28/TMPRSS6/ADAMTS14/LOC101102519/ELANE/CORIN	17	9	101115705/101117107/101107430/101102187/101102413/101113485/101120058/101106305/101110841	8	101110225/101112091/101116862/100048991/101107749/101102553/101102519/101112571
MF	GO:0004888	transmembrane signaling receptor activity	26/350	0.0110849	0.203823	101117706/101119114/101113823/101108822/101113240/101107096/101118482/101104226/101119419/100174983/101106844/443528/101117637/101107437/101123170/101112114/101110677/101116915/101118697/101118296/101118552/101117897/101116561/780519/101117453/443330	LOC101117706/P2RY10/LOC101113823/MCHR1/LTB4R/ADGRE1/CXCR6/C3AR1/APLNR/GLP2R/LOC101106844/ADRB1/P2RY14/GPR37/GALR1/SCTR/F2RL2/ADGRG6/S1PR4/C5AR1/C5AR2/P2RY12/OXER1/ERBB2/CCR5/ADORA3	26	20	101117706/101119114/101113823/101108822/101113240/101107096/101118482/101104226/101119419/101106844/101117637/101112114/101116915/101118697/101118296/101118552/101117897/101116561/101117453/443330	6	100174983/443528/101107437/101123170/101110677/780519
MF	GO:0048038	quinone binding	3/350	0.0116154	0.203823	101112834/101112561/101103304	LOC101112834/AOC1/LOC101103304	3	1	101112561	2	101112834/101103304
MF	GO:0038023	signaling receptor activity	26/350	0.0122908	0.203823	101117706/101119114/101113823/101108822/101113240/101107096/101118482/101104226/101119419/100174983/101106844/443528/101117637/101107437/101123170/101112114/101110677/101116915/101118697/101118296/101118552/101117897/101116561/780519/101117453/443330	LOC101117706/P2RY10/LOC101113823/MCHR1/LTB4R/ADGRE1/CXCR6/C3AR1/APLNR/GLP2R/LOC101106844/ADRB1/P2RY14/GPR37/GALR1/SCTR/F2RL2/ADGRG6/S1PR4/C5AR1/C5AR2/P2RY12/OXER1/ERBB2/CCR5/ADORA3	26	20	101117706/101119114/101113823/101108822/101113240/101107096/101118482/101104226/101119419/101106844/101117637/101112114/101116915/101118697/101118296/101118552/101117897/101116561/101117453/443330	6	100174983/443528/101107437/101123170/101110677/780519
MF	GO:0001664	G-protein coupled receptor binding	4/350	0.015554	0.232926	105610450/100101238/443448/101117556	NPW/LOC100101238/XCL1/CCL24	4	4	105610450/100101238/443448/101117556	0
MF	GO:0005125	cytokine activity	5/350	0.0165164	0.232926	100101238/443448/780505/101117556/443523	LOC100101238/XCL1/IL1RN/CCL24/CSF3	5	5	100101238/443448/780505/101117556/443523	0
MF	GO:0005507	copper ion binding	4/350	0.0175572	0.232926	101112834/101112561/101113655/101103304	LOC101112834/AOC1/HEPH/LOC101103304	4	2	101112561/101113655	2	101112834/101103304
MF	GO:0016798	hydrolase activity, acting on glycosyl bonds	6/350	0.0208785	0.259656	101118364/101111670/101102146/101118612/101104015/101112162	FUCA2/DNPH1/MAN2B1/HPSE/OGG1/LOC101112162	6	5	101118364/101111670/101102146/101118612/101112162	1	101104015
MF	GO:0005539	glycosaminoglycan binding	3/350	0.0234865	0.259656	101105570/101105352/101105963	HAPLN4/APLP1/BCAN	3	0		3	101105570/101105352/101105963
MF	GO:0016641	oxidoreductase activity, acting on the CH-NH2 group of donors, oxygen as acceptor	3/350	0.0234865	0.259656	101112834/101112561/101103304	LOC101112834/AOC1/LOC101103304	3	1	101112561	2	101112834/101103304
MF	GO:0016638	oxidoreductase activity, acting on the CH-NH2 group of donors	3/350	0.0271834	0.284711	101112834/101112561/101103304	LOC101112834/AOC1/LOC101103304	3	1	101112561	2	101112834/101103304
MF	GO:0008233	peptidase activity	22/350	0.0305975	0.295388	101115705/101110225/101101911/101117107/101112091/101122835/101107430/101116862/novel.1982/100048991/101102187/780472/101107749/101102413/101113485/101120058/101102553/101106305/101102519/101110841/101109478/101112571	CFD/OVCH1/CTSZ/LOC101117107/PCSK6/ADAMTSL1/LOC101107430/LOC101116862/-/KLK1/PRSS23/CTSS/TLL2/LOC101102413/MMP19/ADAM28/TMPRSS6/ADAMTS14/LOC101102519/ELANE/USP2/CORIN	22	13	101115705/101101911/101117107/101122835/101107430/novel.1982/101102187/780472/101102413/101113485/101120058/101106305/101110841	9	101110225/101112091/101116862/100048991/101107749/101102553/101102519/101109478/101112571
MF	GO:0016701	oxidoreductase activity, acting on single donors with incorporation of molecular oxygen	3/350	0.0311716	0.295388	101117241/101113251/101117390	MIOX/LOC101113251/ALOX5	3	3	101117241/101113251/101117390	0
MF	GO:0005044	scavenger receptor activity	4/350	0.0393052	0.340076	105601930/101102967/101116238/novel.2813	LOC105601930/LOC101102967/SBSPON/-	4	1	105601930	3	101102967/101116238/novel.2813
MF	GO:0038024	cargo receptor activity	4/350	0.0393052	0.340076	105601930/101102967/101116238/novel.2813	LOC105601930/LOC101102967/SBSPON/-	4	1	105601930	3	101102967/101116238/novel.2813
M-H	GOID	Description	GeneRatio	pvalue	padj	geneID	geneName	Count	Up	Up_Gene_id	Down	Down_Gene_id
BP	GO:0055114	oxidation-reduction process	37/265	1.12795e-05	0.00400422	101104150/101110407/100462743/101112834/101113583/101102489/101114222/101118097/101121820/101104943/100302102/443460/101117367/101120910/443091/101104144/101120535/100142657/101104557/100170327/101121875/101104080/493968/101120619/101108191/101119894/101118372/101111965/101114271/100568285/101117241/101121539/101109923/101104108/101113251/101118985/101120868	SOD3/SARDH/DUOX2/LOC101112834/LOC101113583/CDO1/FOXRED1/MICAL3/LOC101121820/LOC101104943/FH/PTGS2/EGLN3/HMOX1/MDH2/IMPDH1/LOC101120535/DIO3/AOX1/FASN/BCO1/IDH3B/CYP17A1/TH/GRHPR/GPD1/LOC101118372/ADH1C/UGDH/CYP2E1/MIOX/LOC101121539/NDUFC2/NDUFS2/LOC101113251/NDUFS3/IDH3A	37	21	101110407/101113583/101102489/101114222/100302102/101117367/101120910/443091/101120535/100170327/101121875/101104080/101108191/101119894/101118372/101117241/101109923/101104108/101113251/101118985/101120868	16	101104150/100462743/101112834/101118097/101121820/101104943/443460/101104144/100142657/101104557/493968/101120619/101111965/101114271/100568285/101121539
BP	GO:0009141	nucleoside triphosphate metabolic process	7/265	0.00186341	0.174735	101106318/101111413/101112413/101114570/novel.261/105611645/101109923	ATP5B/ATP5A1/GPI/ATP5F1/-/LOC105611645/NDUFC2	7	7	101106318/101111413/101112413/101114570/novel.261/105611645/101109923	0
BP	GO:0046034	ATP metabolic process	6/265	0.00392707	0.174735	101106318/101111413/101112413/101114570/105611645/101109923	ATP5B/ATP5A1/GPI/ATP5F1/LOC105611645/NDUFC2	6	6	101106318/101111413/101112413/101114570/105611645/101109923	0
BP	GO:0007005	mitochondrion organization	4/265	0.00511208	0.174735	101123352/101113910/101115523/101111245	APOOL/APOO/MTX1/LOC101111245	4	4	101123352/101113910/101115523/101111245	0
BP	GO:0006818	hydrogen transport	6/265	0.0051803	0.174735	101106318/101111413/101108285/101114570/105611645/101119886	ATP5B/ATP5A1/ATP5G3/ATP5F1/LOC105611645/ATP6AP1	6	6	101106318/101111413/101108285/101114570/105611645/101119886	0
BP	GO:0009144	purine nucleoside triphosphate metabolic process	6/265	0.0051803	0.174735	101106318/101111413/101112413/101114570/105611645/101109923	ATP5B/ATP5A1/GPI/ATP5F1/LOC105611645/NDUFC2	6	6	101106318/101111413/101112413/101114570/105611645/101109923	0
BP	GO:0009199	ribonucleoside triphosphate metabolic process	6/265	0.0051803	0.174735	101106318/101111413/101112413/101114570/105611645/101109923	ATP5B/ATP5A1/GPI/ATP5F1/LOC105611645/NDUFC2	6	6	101106318/101111413/101112413/101114570/105611645/101109923	0
BP	GO:0009205	purine ribonucleoside triphosphate metabolic process	6/265	0.0051803	0.174735	101106318/101111413/101112413/101114570/105611645/101109923	ATP5B/ATP5A1/GPI/ATP5F1/LOC105611645/NDUFC2	6	6	101106318/101111413/101112413/101114570/105611645/101109923	0
BP	GO:0015992	proton transport	6/265	0.0051803	0.174735	101106318/101111413/101108285/101114570/105611645/101119886	ATP5B/ATP5A1/ATP5G3/ATP5F1/LOC105611645/ATP6AP1	6	6	101106318/101111413/101108285/101114570/105611645/101119886	0
BP	GO:0009126	purine nucleoside monophosphate metabolic process	6/265	0.00590653	0.174735	101106318/101111413/101112413/101114570/105611645/101109923	ATP5B/ATP5A1/GPI/ATP5F1/LOC105611645/NDUFC2	6	6	101106318/101111413/101112413/101114570/105611645/101109923	0
BP	GO:0009161	ribonucleoside monophosphate metabolic process	6/265	0.00590653	0.174735	101106318/101111413/101112413/101114570/105611645/101109923	ATP5B/ATP5A1/GPI/ATP5F1/LOC105611645/NDUFC2	6	6	101106318/101111413/101112413/101114570/105611645/101109923	0
BP	GO:0009167	purine ribonucleoside monophosphate metabolic process	6/265	0.00590653	0.174735	101106318/101111413/101112413/101114570/105611645/101109923	ATP5B/ATP5A1/GPI/ATP5F1/LOC105611645/NDUFC2	6	6	101106318/101111413/101112413/101114570/105611645/101109923	0
BP	GO:0009123	nucleoside monophosphate metabolic process	6/265	0.0067043	0.183079	101106318/101111413/101112413/101114570/105611645/101109923	ATP5B/ATP5A1/GPI/ATP5F1/LOC105611645/NDUFC2	6	6	101106318/101111413/101112413/101114570/105611645/101109923	0
BP	GO:0009150	purine ribonucleotide metabolic process	7/265	0.010565	0.244274	101121944/101106318/101111413/101112413/101114570/105611645/101109923	ADCY8/ATP5B/ATP5A1/GPI/ATP5F1/LOC105611645/NDUFC2	7	7	101121944/101106318/101111413/101112413/101114570/105611645/101109923	0
BP	GO:0009259	ribonucleotide metabolic process	7/265	0.010565	0.244274	101121944/101106318/101111413/101112413/101114570/105611645/101109923	ADCY8/ATP5B/ATP5A1/GPI/ATP5F1/LOC105611645/NDUFC2	7	7	101121944/101106318/101111413/101112413/101114570/105611645/101109923	0
BP	GO:1902600	hydrogen ion transmembrane transport	5/265	0.0110095	0.244274	101111413/101108285/101114570/105611645/101119886	ATP5A1/ATP5G3/ATP5F1/LOC105611645/ATP6AP1	5	5	101111413/101108285/101114570/105611645/101119886	0
BP	GO:0019693	ribose phosphate metabolic process	7/265	0.0126789	0.264764	101121944/101106318/101111413/101112413/101114570/105611645/101109923	ADCY8/ATP5B/ATP5A1/GPI/ATP5F1/LOC105611645/NDUFC2	7	7	101121944/101106318/101111413/101112413/101114570/105611645/101109923	0
BP	GO:0006163	purine nucleotide metabolic process	7/265	0.0138429	0.273012	101121944/101106318/101111413/101112413/101114570/105611645/101109923	ADCY8/ATP5B/ATP5A1/GPI/ATP5F1/LOC105611645/NDUFC2	7	7	101121944/101106318/101111413/101112413/101114570/105611645/101109923	0
BP	GO:0072521	purine-containing compound metabolic process	7/265	0.0150815	0.281786	101121944/101106318/101111413/101112413/101114570/105611645/101109923	ADCY8/ATP5B/ATP5A1/GPI/ATP5F1/LOC105611645/NDUFC2	7	7	101121944/101106318/101111413/101112413/101114570/105611645/101109923	0
BP	GO:0015672	monovalent inorganic cation transport	9/265	0.0191941	0.340695	101106318/101111413/101120341/101108285/101114570/101105660/105611645/101119886/101123388	ATP5B/ATP5A1/ASIC2/ATP5G3/ATP5F1/KCNN2/LOC105611645/ATP6AP1/KCNJ12	9	8	101106318/101111413/101108285/101114570/101105660/105611645/101119886/101123388	1	101120341
BP	GO:0006754	ATP biosynthetic process	3/265	0.0290884	0.434905	101111413/101114570/105611645	ATP5A1/ATP5F1/LOC105611645	3	3	101111413/101114570/105611645	0
BP	GO:0015985	energy coupled proton transport, down electrochemical gradient	3/265	0.0290884	0.434905	101111413/101114570/105611645	ATP5A1/ATP5F1/LOC105611645	3	3	101111413/101114570/105611645	0
BP	GO:0015986	ATP synthesis coupled proton transport	3/265	0.0290884	0.434905	101111413/101114570/105611645	ATP5A1/ATP5F1/LOC105611645	3	3	101111413/101114570/105611645	0
BP	GO:0009142	nucleoside triphosphate biosynthetic process	3/265	0.0342262	0.434905	101111413/101114570/105611645	ATP5A1/ATP5F1/LOC105611645	3	3	101111413/101114570/105611645	0
BP	GO:0009145	purine nucleoside triphosphate biosynthetic process	3/265	0.0342262	0.434905	101111413/101114570/105611645	ATP5A1/ATP5F1/LOC105611645	3	3	101111413/101114570/105611645	0
BP	GO:0009201	ribonucleoside triphosphate biosynthetic process	3/265	0.0342262	0.434905	101111413/101114570/105611645	ATP5A1/ATP5F1/LOC105611645	3	3	101111413/101114570/105611645	0
BP	GO:0009206	purine ribonucleoside triphosphate biosynthetic process	3/265	0.0342262	0.434905	101111413/101114570/105611645	ATP5A1/ATP5F1/LOC105611645	3	3	101111413/101114570/105611645	0
BP	GO:0009117	nucleotide metabolic process	9/265	0.0343024	0.434905	101121944/101106318/101111413/101112413/101114570/novel.211/novel.261/105611645/101109923	ADCY8/ATP5B/ATP5A1/GPI/ATP5F1/-/-/LOC105611645/NDUFC2	9	9	101121944/101106318/101111413/101112413/101114570/novel.211/novel.261/105611645/101109923	0
BP	GO:0006753	nucleoside phosphate metabolic process	9/265	0.0400988	0.482368	101121944/101106318/101111413/101112413/101114570/novel.211/novel.261/105611645/101109923	ADCY8/ATP5B/ATP5A1/GPI/ATP5F1/-/-/LOC105611645/NDUFC2	9	9	101121944/101106318/101111413/101112413/101114570/novel.211/novel.261/105611645/101109923	0
BP	GO:0009124	nucleoside monophosphate biosynthetic process	3/265	0.0458044	0.482368	101111413/101114570/105611645	ATP5A1/ATP5F1/LOC105611645	3	3	101111413/101114570/105611645	0
BP	GO:0009127	purine nucleoside monophosphate biosynthetic process	3/265	0.0458044	0.482368	101111413/101114570/105611645	ATP5A1/ATP5F1/LOC105611645	3	3	101111413/101114570/105611645	0
BP	GO:0009156	ribonucleoside monophosphate biosynthetic process	3/265	0.0458044	0.482368	101111413/101114570/105611645	ATP5A1/ATP5F1/LOC105611645	3	3	101111413/101114570/105611645	0
BP	GO:0009168	purine ribonucleoside monophosphate biosynthetic process	3/265	0.0458044	0.482368	101111413/101114570/105611645	ATP5A1/ATP5F1/LOC105611645	3	3	101111413/101114570/105611645	0
BP	GO:0098662	inorganic cation transmembrane transport	5/265	0.0461987	0.482368	101111413/101108285/101114570/105611645/101119886	ATP5A1/ATP5G3/ATP5F1/LOC105611645/ATP6AP1	5	5	101111413/101108285/101114570/105611645/101119886	0
BP	GO:0098660	inorganic ion transmembrane transport	5/265	0.0499595	0.506732	101111413/101108285/101114570/105611645/101119886	ATP5A1/ATP5G3/ATP5F1/LOC105611645/ATP6AP1	5	5	101111413/101108285/101114570/105611645/101119886	0
CC	GO:0005743	mitochondrial inner membrane	6/147	0.000890759	0.0350656	101115921/101123352/101114570/101113910/101109923/101117799	MPC2/APOOL/ATP5F1/APOO/NDUFC2/LOC101117799	6	6	101115921/101123352/101114570/101113910/101109923/101117799	0
CC	GO:0019866	organelle inner membrane	6/147	0.00106259	0.0350656	101115921/101123352/101114570/101113910/101109923/101117799	MPC2/APOOL/ATP5F1/APOO/NDUFC2/LOC101117799	6	6	101115921/101123352/101114570/101113910/101109923/101117799	0
CC	GO:0031966	mitochondrial membrane	7/147	0.00169651	0.0373233	101115921/101123352/101114570/101113910/101109923/101115523/101117799	MPC2/APOOL/ATP5F1/APOO/NDUFC2/MTX1/LOC101117799	7	7	101115921/101123352/101114570/101113910/101109923/101115523/101117799	0
CC	GO:0005740	mitochondrial envelope	7/147	0.00382981	0.0631919	101115921/101123352/101114570/101113910/101109923/101115523/101117799	MPC2/APOOL/ATP5F1/APOO/NDUFC2/MTX1/LOC101117799	7	7	101115921/101123352/101114570/101113910/101109923/101115523/101117799	0
CC	GO:0044429	mitochondrial part	7/147	0.00691427	0.0779596	101115921/101123352/101114570/101113910/101109923/101115523/101117799	MPC2/APOOL/ATP5F1/APOO/NDUFC2/MTX1/LOC101117799	7	7	101115921/101123352/101114570/101113910/101109923/101115523/101117799	0
CC	GO:0031967	organelle envelope	7/147	0.00826844	0.0779596	101115921/101123352/101114570/101113910/101109923/101115523/101117799	MPC2/APOOL/ATP5F1/APOO/NDUFC2/MTX1/LOC101117799	7	7	101115921/101123352/101114570/101113910/101109923/101115523/101117799	0
CC	GO:0031975	envelope	7/147	0.00826844	0.0779596	101115921/101123352/101114570/101113910/101109923/101115523/101117799	MPC2/APOOL/ATP5F1/APOO/NDUFC2/MTX1/LOC101117799	7	7	101115921/101123352/101114570/101113910/101109923/101115523/101117799	0
CC	GO:0031090	organelle membrane	8/147	0.0161845	0.133522	101115921/101123352/101114570/101113910/101104485/101109923/101115523/101117799	MPC2/APOOL/ATP5F1/APOO/CHSY3/NDUFC2/MTX1/LOC101117799	8	8	101115921/101123352/101114570/101113910/101104485/101109923/101115523/101117799	0
CC	GO:0005739	mitochondrion	7/147	0.0252944	0.185492	101115921/101123352/101114570/101113910/101109923/101115523/101117799	MPC2/APOOL/ATP5F1/APOO/NDUFC2/MTX1/LOC101117799	7	7	101115921/101123352/101114570/101113910/101109923/101115523/101117799	0
CC	GO:0098800	inner mitochondrial membrane protein complex	3/147	0.0285356	0.188335	101123352/101114570/101113910	APOOL/ATP5F1/APOO	3	3	101123352/101114570/101113910	0
CC	GO:0098798	mitochondrial protein complex	3/147	0.0377389	0.226434	101123352/101114570/101113910	APOOL/ATP5F1/APOO	3	3	101123352/101114570/101113910	0
MF	GO:0016491	oxidoreductase activity	35/378	7.33796e-06	0.00165838	101110407/100462743/101112834/101113583/101115360/101102489/101114222/101118097/101121820/101104943/443460/101117367/101120910/443091/101120535/100142657/101104557/101121875/101105616/101104080/493968/101120619/101108191/101119894/101114271/100568285/101117241/101121539/101109923/101104108/100135692/101117799/101113251/101118985/101120868	SARDH/DUOX2/LOC101112834/LOC101113583/OGDH/CDO1/FOXRED1/MICAL3/LOC101121820/LOC101104943/PTGS2/EGLN3/HMOX1/MDH2/LOC101120535/DIO3/AOX1/BCO1/SDHC/IDH3B/CYP17A1/TH/GRHPR/GPD1/UGDH/CYP2E1/MIOX/LOC101121539/NDUFC2/NDUFS2/GLRX2/LOC101117799/LOC101113251/NDUFS3/IDH3A	35	22	101110407/101113583/101115360/101102489/101114222/101117367/101120910/443091/101120535/101121875/101105616/101104080/101108191/101119894/101117241/101109923/101104108/100135692/101117799/101113251/101118985/101120868	13	100462743/101112834/101118097/101121820/101104943/443460/100142657/101104557/493968/101120619/101114271/100568285/101121539
MF	GO:0020037	heme binding	12/378	0.000246817	0.0278903	106990092/100462743/101113583/101108797/101121820/101104943/443460/101120535/493968/100568285/101121539/101113599	LOC106990092/DUOX2/LOC101113583/LOC101108797/LOC101121820/LOC101104943/PTGS2/LOC101120535/CYP17A1/CYP2E1/LOC101121539/LOC101113599	12	4	106990092/101113583/101120535/101113599	8	100462743/101108797/101121820/101104943/443460/493968/100568285/101121539
MF	GO:0046906	tetrapyrrole binding	12/378	0.000397739	0.029963	106990092/100462743/101113583/101108797/101121820/101104943/443460/101120535/493968/100568285/101121539/101113599	LOC106990092/DUOX2/LOC101113583/LOC101108797/LOC101121820/LOC101104943/PTGS2/LOC101120535/CYP17A1/CYP2E1/LOC101121539/LOC101113599	12	4	106990092/101113583/101120535/101113599	8	100462743/101108797/101121820/101104943/443460/493968/100568285/101121539
MF	GO:0016746	transferase activity, transferring acyl groups	11/378	0.00181161	0.102356	101110535/654404/101122246/101120972/101114511/101120981/101117229/101111975/101104546/101117285/101109163	DGAT2/ACLY/LOC101122246/GPAM/AGPAT2/DBT/LOC101117229/ACAT2/KAT8/SCP2/CS	11	10	101110535/654404/101122246/101120972/101114511/101120981/101117229/101111975/101117285/101109163	1	101104546
MF	GO:0016614	oxidoreductase activity, acting on CH-OH group of donors	7/378	0.00352856	0.122344	443091/101104557/101104080/101108191/101119894/101114271/101120868	MDH2/AOX1/IDH3B/GRHPR/GPD1/UGDH/IDH3A	7	5	443091/101104080/101108191/101119894/101120868	2	101104557/101114271
MF	GO:0004930	G-protein coupled receptor activity	21/378	0.00450639	0.122344	101110748/443528/101107100/101119114/101108822/novel.2431/101111375/443202/101116208/101114699/105612485/101109600/101119176/101102228/443366/101104343/101110791/101113363/105610993/101113823/101116830	GPRC5A/ADRB1/GPR176/P2RY10/MCHR1/-/HTR1B/SSTR1/GPR1/F2RL3/LOC105612485/OPRD1/ACKR4/CRHR2/PTGFR/PTGER4/LGR4/ADGRD1/LOC105610993/LOC101113823/ADGRE2	21	8	101119114/101108822/novel.2431/105612485/101102228/101110791/101113823/101116830	13	101110748/443528/101107100/101111375/443202/101116208/101114699/101109600/101119176/443366/101104343/101113363/105610993
MF	GO:0016705	oxidoreductase activity, acting on paired donors, with incorporation or reduction of molecular oxygen	9/378	0.00458071	0.122344	101113583/101121820/101104943/101120910/101120535/493968/101120619/100568285/101121539	LOC101113583/LOC101121820/LOC101104943/HMOX1/LOC101120535/CYP17A1/TH/CYP2E1/LOC101121539	9	3	101113583/101120910/101120535	6	101121820/101104943/493968/101120619/100568285/101121539
MF	GO:0016616	oxidoreductase activity, acting on the CH-OH group of donors, NAD or NADP as acceptor	6/378	0.00515588	0.122344	443091/101104080/101108191/101119894/101114271/101120868	MDH2/IDH3B/GRHPR/GPD1/UGDH/IDH3A	6	5	443091/101104080/101108191/101119894/101120868	1	101114271
MF	GO:0016860	intramolecular oxidoreductase activity	3/378	0.00522914	0.122344	101112413/101102976/101107901	GPI/LOC101102976/MPI	3	3	101112413/101102976/101107901	0
MF	GO:0005125	cytokine activity	6/378	0.00578487	0.122344	101119927/novel.913/101117556/101119957/443523/101104661	CX3CL1/-/CCL24/CCL21/CSF3/LOC101104661	6	1	443523	5	101119927/novel.913/101117556/101119957/101104661
MF	GO:0016701	oxidoreductase activity, acting on single donors with incorporation of molecular oxygen	4/378	0.00595481	0.122344	101102489/101121875/101117241/101113251	CDO1/BCO1/MIOX/LOC101113251	4	4	101102489/101121875/101117241/101113251	0
MF	GO:0005506	iron ion binding	9/378	0.00768399	0.142649	101113583/101102489/101121820/101104943/101120535/493968/100568285/101117241/101121539	LOC101113583/CDO1/LOC101121820/LOC101104943/LOC101120535/CYP17A1/CYP2E1/MIOX/LOC101121539	9	4	101113583/101102489/101120535/101117241	5	101121820/101104943/493968/100568285/101121539
MF	GO:0051287	NAD binding	4/378	0.00847291	0.142649	101108191/101119894/101114271/101104108	GRHPR/GPD1/UGDH/NDUFS2	4	3	101108191/101119894/101104108	1	101114271
MF	GO:0016835	carbon-oxygen lyase activity	3/378	0.0090639	0.142649	105606082/101106822/101106140	LOC105606082/PCBD1/NEIL3	3	3	105606082/101106822/101106140	0
MF	GO:0051082	unfolded protein binding	5/378	0.00946789	0.142649	101122104/101101922/101115069/101119367/101102265	DNAJB1/LOC101101922/CLGN/DNAJB5/TRAPPC13	5	3	101115069/101119367/101102265	2	101122104/101101922
MF	GO:0008236	serine-type peptidase activity	11/378	0.0150774	0.1982	101106492/105604861/443433/101106230/443029/101119307/101115707/101112250/101117107/100048991/101106200	FAP/PRSS8/TPSB2/PRSS36/PCSK1/CFI/PCSK4/KLK10/LOC101117107/KLK1/PAMR1	11	4	101106492/443029/101119307/101117107	7	105604861/443433/101106230/101115707/101112250/100048991/101106200
MF	GO:0017171	serine hydrolase activity	11/378	0.0150774	0.1982	101106492/105604861/443433/101106230/443029/101119307/101115707/101112250/101117107/100048991/101106200	FAP/PRSS8/TPSB2/PRSS36/PCSK1/CFI/PCSK4/KLK10/LOC101117107/KLK1/PAMR1	11	4	101106492/443029/101119307/101117107	7	105604861/443433/101106230/101115707/101112250/100048991/101106200
MF	GO:0016651	oxidoreductase activity, acting on NAD(P)H	3/378	0.0172406	0.1982	101109923/101104108/101118985	NDUFC2/NDUFS2/NDUFS3	3	3	101109923/101104108/101118985	0
MF	GO:0008009	chemokine activity	4/378	0.0175398	0.1982	101119927/101117556/101119957/101104661	CX3CL1/CCL24/CCL21/LOC101104661	4	0		4	101119927/101117556/101119957/101104661
MF	GO:0042379	chemokine receptor binding	4/378	0.0175398	0.1982	101119927/101117556/101119957/101104661	CX3CL1/CCL24/CCL21/LOC101104661	4	0		4	101119927/101117556/101119957/101104661
MF	GO:0009055	electron carrier activity	5/378	0.0200387	0.208779	106990092/101104557/101113599/100135692/101117799	LOC106990092/AOX1/LOC101113599/GLRX2/LOC101117799	5	4	106990092/101113599/100135692/101117799	1	101104557
MF	GO:0004252	serine-type endopeptidase activity	10/378	0.0215614	0.208779	105604861/443433/101106230/443029/101119307/101115707/101112250/101117107/100048991/101106200	PRSS8/TPSB2/PRSS36/PCSK1/CFI/PCSK4/KLK10/LOC101117107/KLK1/PAMR1	10	3	443029/101119307/101117107	7	105604861/443433/101106230/101115707/101112250/100048991/101106200
MF	GO:0001664	G-protein coupled receptor binding	4/378	0.0223837	0.208779	101119927/101117556/101119957/101104661	CX3CL1/CCL24/CCL21/LOC101104661	4	0		4	101119927/101117556/101119957/101104661
MF	GO:0043565	sequence-specific DNA binding	10/378	0.0226358	0.208779	101113222/101110302/101122759/101114494/101103040/100913164/101107273/101119414/101113391/101102186	NR4A1/DMRT2/NR4A3/NR4A2/FOXO4/EHF/VDR/FOXA3/FEV/FOXC1	10	3	100913164/101107273/101119414	7	101113222/101110302/101122759/101114494/101103040/101113391/101102186
MF	GO:0016747	transferase activity, transferring acyl groups other than amino-acyl groups	6/378	0.023095	0.208779	101110535/101122246/101117229/101111975/101104546/101117285	DGAT2/LOC101122246/LOC101117229/ACAT2/KAT8/SCP2	6	5	101110535/101122246/101117229/101111975/101117285	1	101104546
MF	GO:0001071	nucleic acid binding transcription factor activity	18/378	0.0284655	0.238267	443218/443117/101117101/101113222/101122759/101114494/443219/101111137/101120407/101103040/100913164/100216465/101111234/101107273/101104316/101119414/101113391/101102186	FOS/JUNB/FOSB/NR4A1/NR4A3/NR4A2/JUN/FOSL1/POU6F2/FOXO4/EHF/ATF4/IRF4/VDR/PBX4/FOXA3/FEV/FOXC1	18	4	100913164/101107273/101104316/101119414	14	443218/443117/101117101/101113222/101122759/101114494/443219/101111137/101120407/101103040/100216465/101111234/101113391/101102186
MF	GO:0003700	transcription factor activity, sequence-specific DNA binding	18/378	0.0284655	0.238267	443218/443117/101117101/101113222/101122759/101114494/443219/101111137/101120407/101103040/100913164/100216465/101111234/101107273/101104316/101119414/101113391/101102186	FOS/JUNB/FOSB/NR4A1/NR4A3/NR4A2/JUN/FOSL1/POU6F2/FOXO4/EHF/ATF4/IRF4/VDR/PBX4/FOXA3/FEV/FOXC1	18	4	100913164/101107273/101104316/101119414	14	443218/443117/101117101/101113222/101122759/101114494/443219/101111137/101120407/101103040/100216465/101111234/101113391/101102186
MF	GO:0005201	extracellular matrix structural constituent	3/378	0.0328658	0.256127	101121095/101115457/101114569	AMBN/COL5A3/COL24A1	3	3	101121095/101115457/101114569	0
MF	GO:0016702	oxidoreductase activity, acting on single donors with incorporation of molecular oxygen, incorporation of two atoms of oxygen	3/378	0.0328658	0.256127	101102489/101121875/101113251	CDO1/BCO1/LOC101113251	3	3	101102489/101121875/101113251	0
L-H	GOID	Description	GeneRatio	pvalue	padj	geneID	geneName	Count	Up	Up_Gene_id	Down	Down_Gene_id
BP	GO:0002376	immune system process	15/264	2.78691e-05	0.0066449	101117556/443418/443448/100101238/443539/101108696/101108388/101119927/101109219/780505/101121145/101109220/101113771/100422799/780517	CCL24/CXCL8/XCL1/LOC100101238/IL1B/LOC101108696/TNFSF9/CX3CL1/LOC101109219/IL1RN/CXCL12/LOC101109220/LOC101113771/BST-2A/TNFSF13B	15	1	101113771	14	101117556/443418/443448/100101238/443539/101108696/101108388/101119927/101109219/780505/101121145/101109220/100422799/780517
BP	GO:0006955	immune response	14/264	5.72289e-05	0.0066449	101117556/443418/443448/100101238/443539/101108696/101108388/101119927/101109219/780505/101121145/101109220/101113771/780517	CCL24/CXCL8/XCL1/LOC100101238/IL1B/LOC101108696/TNFSF9/CX3CL1/LOC101109219/IL1RN/CXCL12/LOC101109220/LOC101113771/TNFSF13B	14	1	101113771	13	101117556/443418/443448/100101238/443539/101108696/101108388/101119927/101109219/780505/101121145/101109220/780517
BP	GO:0055114	oxidation-reduction process	35/264	7.30209e-05	0.0066449	100170113/101112561/101121563/101120910/101109831/101120619/101117390/101105664/101121820/100034665/443460/100170327/443551/101106065/101114842/101123194/443211/101123039/101118091/101108974/101120701/100462743/101121875/101111953/101112424/101104080/443343/101105089/101118685/443541/101118261/101121738/101104767/101106116/100189620	CYP1A1/AOC1/LOC101121563/HMOX1/ALDH1A3/TH/ALOX5/COQ6/LOC101121820/NOX4/PTGS2/FASN/PTGS1/LOC101106065/SDR42E2/LOC101123194/G6PD/LOC101123039/LOC101118091/ALDH18A1/LOC101120701/DUOX2/BCO1/SUOX/LOXL1/IDH3B/ALDH1A1/FMO1/GYS2/PGD/LDHB/PLOD3/OGFOD3/CHDH/ME1	35	20	101120910/101105664/100170327/101114842/101123194/443211/101123039/101108974/101120701/101121875/101111953/101104080/443343/101105089/101118685/443541/101118261/101121738/101104767/100189620	15	100170113/101112561/101121563/101109831/101120619/101117390/101121820/100034665/443460/443551/101106065/101118091/100462743/101112424/101106116
BP	GO:0016055	Wnt signaling pathway	5/264	0.00365357	0.118039	100126577/101102299/101116782/101120506/101111785	WNT2/LOC101102299/WNT2B/WNT9B/WNT6	5	0		5	100126577/101102299/101116782/101120506/101111785
BP	GO:0198738	cell-cell signaling by wnt	5/264	0.00365357	0.118039	100126577/101102299/101116782/101120506/101111785	WNT2/LOC101102299/WNT2B/WNT9B/WNT6	5	0		5	100126577/101102299/101116782/101120506/101111785
BP	GO:1905114	cell surface receptor signaling pathway involved in cell-cell signaling	5/264	0.00365357	0.118039	100126577/101102299/101116782/101120506/101111785	WNT2/LOC101102299/WNT2B/WNT9B/WNT6	5	0		5	100126577/101102299/101116782/101120506/101111785
BP	GO:0007267	cell-cell signaling	5/264	0.00608566	0.118039	100126577/101102299/101116782/101120506/101111785	WNT2/LOC101102299/WNT2B/WNT9B/WNT6	5	0		5	100126577/101102299/101116782/101120506/101111785
BP	GO:0019362	pyridine nucleotide metabolic process	4/264	0.00627304	0.118039	101108592/443085/443541/100216440	PFKP/ALDOA/PGD/PGK1	4	3	443085/443541/100216440	1	101108592
BP	GO:0046496	nicotinamide nucleotide metabolic process	4/264	0.00627304	0.118039	101108592/443085/443541/100216440	PFKP/ALDOA/PGD/PGK1	4	3	443085/443541/100216440	1	101108592
BP	GO:0072524	pyridine-containing compound metabolic process	4/264	0.00627304	0.118039	101108592/443085/443541/100216440	PFKP/ALDOA/PGD/PGK1	4	3	443085/443541/100216440	1	101108592
BP	GO:0006090	pyruvate metabolic process	3/264	0.00746638	0.118039	101108592/443085/100216440	PFKP/ALDOA/PGK1	3	2	443085/100216440	1	101108592
BP	GO:0006096	glycolytic process	3/264	0.00746638	0.118039	101108592/443085/100216440	PFKP/ALDOA/PGK1	3	2	443085/100216440	1	101108592
BP	GO:0006757	ATP generation from ADP	3/264	0.00746638	0.118039	101108592/443085/100216440	PFKP/ALDOA/PGK1	3	2	443085/100216440	1	101108592
BP	GO:0009135	purine nucleoside diphosphate metabolic process	3/264	0.00746638	0.118039	101108592/443085/100216440	PFKP/ALDOA/PGK1	3	2	443085/100216440	1	101108592
BP	GO:0009179	purine ribonucleoside diphosphate metabolic process	3/264	0.00746638	0.118039	101108592/443085/100216440	PFKP/ALDOA/PGK1	3	2	443085/100216440	1	101108592
BP	GO:0009185	ribonucleoside diphosphate metabolic process	3/264	0.00746638	0.118039	101108592/443085/100216440	PFKP/ALDOA/PGK1	3	2	443085/100216440	1	101108592
BP	GO:0046031	ADP metabolic process	3/264	0.00746638	0.118039	101108592/443085/100216440	PFKP/ALDOA/PGK1	3	2	443085/100216440	1	101108592
BP	GO:0006733	oxidoreduction coenzyme metabolic process	4/264	0.00928557	0.118039	101108592/443085/443541/100216440	PFKP/ALDOA/PGD/PGK1	4	3	443085/443541/100216440	1	101108592
BP	GO:0006165	nucleoside diphosphate phosphorylation	3/264	0.00994465	0.118039	101108592/443085/100216440	PFKP/ALDOA/PGK1	3	2	443085/100216440	1	101108592
BP	GO:0009132	nucleoside diphosphate metabolic process	3/264	0.00994465	0.118039	101108592/443085/100216440	PFKP/ALDOA/PGK1	3	2	443085/100216440	1	101108592
BP	GO:0016052	carbohydrate catabolic process	3/264	0.00994465	0.118039	101108592/443085/100216440	PFKP/ALDOA/PGK1	3	2	443085/100216440	1	101108592
BP	GO:0044724	single-organism carbohydrate catabolic process	3/264	0.00994465	0.118039	101108592/443085/100216440	PFKP/ALDOA/PGK1	3	2	443085/100216440	1	101108592
BP	GO:0046939	nucleotide phosphorylation	3/264	0.00994465	0.118039	101108592/443085/100216440	PFKP/ALDOA/PGK1	3	2	443085/100216440	1	101108592
BP	GO:0016310	phosphorylation	31/264	0.017771	0.194491	101106012/101110391/101122616/101105968/101108592/101112639/443085/443076/101117161/101108939/101121631/101118410/101118810/101105532/101122439/101102750/101122295/101109969/101106946/101102797/101116853/101111167/101107121/101122928/101107639/100216438/101116923/100216439/101112331/100216440/443161	PDGFRA/PAK3/TRIB3/IMPA2/PFKP/LOC101112639/ALDOA/MET/MATK/CAMK1D/NTRK3/PRKCB/HIPK4/CHEK2/GRK4/AXL/PRKCZ/CSF1R/FRK/TSSK2/PRKD2/BLK/SGK2/EPHB2/PRKCD/IRAK4/IKBKE/LCK/FLT3/PGK1/ACVR1	31	7	101122616/443085/101121631/101105532/101106946/101107121/100216440	24	101106012/101110391/101105968/101108592/101112639/443076/101117161/101108939/101118410/101118810/101122439/101102750/101122295/101109969/101102797/101116853/101111167/101122928/101107639/100216438/101116923/100216439/101112331/443161
BP	GO:0006091	generation of precursor metabolites and energy	4/264	0.0178105	0.194491	101108592/443085/101118685/100216440	PFKP/ALDOA/GYS2/PGK1	4	3	443085/101118685/100216440	1	101108592
BP	GO:0032787	monocarboxylic acid metabolic process	4/264	0.0205071	0.215324	101108592/443186/443085/100216440	PFKP/ACACA/ALDOA/PGK1	4	3	443186/443085/100216440	1	101108592
BP	GO:0044723	single-organism carbohydrate metabolic process	5/264	0.0243488	0.246193	101108592/443085/443211/101118685/100216440	PFKP/ALDOA/G6PD/GYS2/PGK1	5	4	443085/443211/101118685/100216440	1	101108592
BP	GO:0007166	cell surface receptor signaling pathway	8/264	0.0267748	0.261054	100126577/101102299/101116782/101120506/101102904/101111785/101118762/101114654	WNT2/LOC101102299/WNT2B/WNT9B/EVC2/WNT6/FZD5/PELI3	8	1	101114654	7	100126577/101102299/101116782/101120506/101102904/101111785/101118762
BP	GO:0044712	single-organism catabolic process	5/264	0.0386847	0.336457	101108592/443085/101115878/101116406/100216440	PFKP/ALDOA/PLA2G4E/NT5E/PGK1	5	2	443085/100216440	3	101108592/101115878/101116406
BP	GO:0006979	response to oxidative stress	3/264	0.0394382	0.336457	443460/443551/100462743	PTGS2/PTGS1/DUOX2	3	0		3	443460/443551/100462743
BP	GO:0070838	divalent metal ion transport	3/264	0.0394382	0.336457	101118500/101111289/101113410	RYR2/RYR3/NIPAL4	3	2	101118500/101111289	1	101113410
BP	GO:0072511	divalent inorganic cation transport	3/264	0.0394382	0.336457	101118500/101111289/101113410	RYR2/RYR3/NIPAL4	3	2	101118500/101111289	1	101113410
BP	GO:0032501	multicellular organismal process	9/264	0.0434688	0.359606	100126577/101102299/101116654/101116782/101120506/101123664/101111785/105612485/101113869	WNT2/LOC101102299/NMU/WNT2B/WNT9B/FGG/WNT6/LOC105612485/VASH2	9	2	101123664/105612485	7	100126577/101102299/101116654/101116782/101120506/101111785/101113869
BP	GO:0019882	antigen processing and presentation	3/264	0.0453923	0.364474	101108696/101109219/101109220	LOC101108696/LOC101109219/LOC101109220	3	0		3	101108696/101109219/101109220
CC	GO:0005576	extracellular region	33/159	5.02429e-09	2.76336e-07	101117556/100126577/101109518/443418/101102299/100037673/101114545/443448/101123672/100145884/100101238/443539/101116782/443135/100216462/101119285/101120506/443133/101121525/101123664/101119927/780505/novel.1482/101121145/105601867/101111785/101121216/101113771/101106925/101107864/101105541/101104840/101116142	CCL24/WNT2/GPC4/CXCL8/LOC101102299/CYR61/WFDC3/XCL1/LOC101123672/VIP/LOC100101238/IL1B/WNT2B/PTHLH/FN1/GPC3/WNT9B/IGFBP5/CRH/FGG/CX3CL1/IL1RN/-/CXCL12/LOC105601867/WNT6/LOC101121216/LOC101113771/MGP/COMP/ECM1/ZPBP2/CPAMD8	33	6	101114545/100145884/101121525/101123664/105601867/101113771	27	101117556/100126577/101109518/443418/101102299/100037673/443448/101123672/100101238/443539/101116782/443135/100216462/101119285/101120506/443133/101119927/780505/novel.1482/101121145/101111785/101121216/101106925/101107864/101105541/101104840/101116142
CC	GO:0005615	extracellular space	6/159	0.00299804	0.0824461	101123672/443539/101123664/780505/101105541/101116142	LOC101123672/IL1B/FGG/IL1RN/ECM1/CPAMD8	6	1	101123664	5	101123672/443539/780505/101105541/101116142
CC	GO:0044421	extracellular region part	8/159	0.0060151	0.110277	101109518/101123672/443539/101119285/101123664/780505/101105541/101116142	GPC4/LOC101123672/IL1B/GPC3/FGG/IL1RN/ECM1/CPAMD8	8	1	101123664	7	101109518/101123672/443539/101119285/780505/101105541/101116142
CC	GO:0042611	MHC protein complex	3/159	0.0254252	0.279677	101108696/101109219/101109220	LOC101108696/LOC101109219/LOC101109220	3	0		3	101108696/101109219/101109220
CC	GO:0042613	MHC class II protein complex	3/159	0.0254252	0.279677	101108696/101109219/101109220	LOC101108696/LOC101109219/LOC101109220	3	0		3	101108696/101109219/101109220
CC	GO:0098797	plasma membrane protein complex	4/159	0.0322725	0.295831	101108696/106991180/101109219/101109220	LOC101108696/LOC106991180/LOC101109219/LOC101109220	4	1	106991180	3	101108696/101109219/101109220
MF	GO:0005102	receptor binding	28/457	2.31801e-06	0.000493737	101117556/100126577/101115678/443418/101102299/443448/100145884/100101238/101115426/443539/101116782/443135/101120506/780525/101121525/101123664/101108388/101113249/101119927/780505/101121145/101107279/101111785/100217402/101113771/101108925/101116499/780517	CCL24/WNT2/GDF10/CXCL8/LOC101102299/XCL1/VIP/LOC100101238/GDF2/IL1B/WNT2B/PTHLH/WNT9B/FLT3LG/CRH/FGG/TNFSF9/FGF14/CX3CL1/IL1RN/CXCL12/DOK3/WNT6/GDF9/LOC101113771/GDF6/GDF5/TNFSF13B	28	6	100145884/101121525/101123664/100217402/101113771/101116499	22	101117556/100126577/101115678/443418/101102299/443448/100101238/101115426/443539/101116782/443135/101120506/780525/101108388/101113249/101119927/780505/101121145/101107279/101111785/101108925/780517
MF	GO:0005125	cytokine activity	10/457	1.12081e-05	0.00119367	101117556/443418/443448/100101238/443539/780525/101119927/780505/101121145/101113771	CCL24/CXCL8/XCL1/LOC100101238/IL1B/FLT3LG/CX3CL1/IL1RN/CXCL12/LOC101113771	10	1	101113771	9	101117556/443418/443448/100101238/443539/780525/101119927/780505/101121145
MF	GO:0008009	chemokine activity	7/457	9.29844e-05	0.00495142	101117556/443418/443448/100101238/101119927/101121145/101113771	CCL24/CXCL8/XCL1/LOC100101238/CX3CL1/CXCL12/LOC101113771	7	1	101113771	6	101117556/443418/443448/100101238/101119927/101121145
MF	GO:0042379	chemokine receptor binding	7/457	9.29844e-05	0.00495142	101117556/443418/443448/100101238/101119927/101121145/101113771	CCL24/CXCL8/XCL1/LOC100101238/CX3CL1/CXCL12/LOC101113771	7	1	101113771	6	101117556/443418/443448/100101238/101119927/101121145
MF	GO:0001664	G-protein coupled receptor binding	7/457	0.000158657	0.0067588	101117556/443418/443448/100101238/101119927/101121145/101113771	CCL24/CXCL8/XCL1/LOC100101238/CX3CL1/CXCL12/LOC101113771	7	1	101113771	6	101117556/443418/443448/100101238/101119927/101121145
MF	GO:0005126	cytokine receptor binding	10/457	0.000758019	0.0269097	101117556/443418/443448/100101238/443539/101108388/101119927/101121145/101113771/780517	CCL24/CXCL8/XCL1/LOC100101238/IL1B/TNFSF9/CX3CL1/CXCL12/LOC101113771/TNFSF13B	10	1	101113771	9	101117556/443418/443448/100101238/443539/101108388/101119927/101121145/780517
MF	GO:0016491	oxidoreductase activity	33/457	0.00195168	0.0593869	100170113/101112561/101121563/101120910/101109831/101120619/101117390/101105664/101121820/100034665/443460/443551/101106065/101114842/443211/101123039/101118091/101108974/101120701/100462743/101121875/101111953/101112424/101104080/443343/101105089/443541/101118261/101121738/101104767/101115360/101106116/100189620	CYP1A1/AOC1/LOC101121563/HMOX1/ALDH1A3/TH/ALOX5/COQ6/LOC101121820/NOX4/PTGS2/PTGS1/LOC101106065/SDR42E2/G6PD/LOC101123039/LOC101118091/ALDH18A1/LOC101120701/DUOX2/BCO1/SUOX/LOXL1/IDH3B/ALDH1A1/FMO1/PGD/LDHB/PLOD3/OGFOD3/OGDH/CHDH/ME1	33	18	101120910/101105664/101114842/443211/101123039/101108974/101120701/101121875/101111953/101104080/443343/101105089/443541/101118261/101121738/101104767/101115360/100189620	15	100170113/101112561/101121563/101109831/101120619/101117390/101121820/100034665/443460/443551/101106065/101118091/100462743/101112424/101106116
MF	GO:0008238	exopeptidase activity	7/457	0.00306161	0.0815153	101120411/101113872/101117692/101119132/101119997/101116474/101117326	CPZ/GGT7/HPN/AEBP1/SCPEP1/LOC101116474/LOC101117326	7	3	101117692/101119997/101116474	4	101120411/101113872/101119132/101117326
MF	GO:0004180	carboxypeptidase activity	5/457	0.00402118	0.0951678	101120411/101119132/101119997/101116474/101117326	CPZ/AEBP1/SCPEP1/LOC101116474/LOC101117326	5	2	101119997/101116474	3	101120411/101119132/101117326
MF	GO:0008237	metallopeptidase activity	12/457	0.00860369	0.183259	101120411/101112701/101104860/101102734/101119132/101116564/101110624/101110635/101101897/101116474/101117326/101117763	CPZ/ADAMDEC1/ANPEP/LVRN/AEBP1/ADAM22/ADAMTS17/ADAMTS5/LOC101101897/LOC101116474/LOC101117326/ENPEP	12	3	101112701/101116474/101117763	9	101120411/101104860/101102734/101119132/101116564/101110624/101110635/101101897/101117326
MF	GO:0016614	oxidoreductase activity, acting on CH-OH group of donors	7/457	0.00990825	0.19186	101114842/443211/101104080/443541/101118261/101106116/100189620	SDR42E2/G6PD/IDH3B/PGD/LDHB/CHDH/ME1	7	6	101114842/443211/101104080/443541/101118261/100189620	1	101106116
MF	GO:0016616	oxidoreductase activity, acting on the CH-OH group of donors, NAD or NADP as acceptor	6/457	0.0127621	0.196689	101114842/443211/101104080/443541/101118261/100189620	SDR42E2/G6PD/IDH3B/PGD/LDHB/ME1	6	6	101114842/443211/101104080/443541/101118261/100189620	0
MF	GO:0004930	G-protein coupled receptor activity	23/457	0.0134485	0.196689	101102850/101113363/443346/101123660/101119176/443202/541609/101102228/101107437/443013/101107100/678667/101116208/101113240/101113876/105605440/105612485/101111463/101118361/101122283/101110748/101119373/105610993	ACKR3/ADGRD1/LPAR1/P2RY6/ACKR4/SSTR1/GLP1R/CRHR2/GPR37/PTGER2/GPR176/CCR9/GPR1/LTB4R/GPR4/GPR34/LOC105612485/GPR183/GPR65/PTGDR/GPRC5A/GPR143/LOC105610993	23	5	101102228/101107437/105612485/101122283/101119373	18	101102850/101113363/443346/101123660/101119176/443202/541609/443013/101107100/678667/101116208/101113240/101113876/105605440/101111463/101118361/101110748/105610993
MF	GO:0004181	metallocarboxypeptidase activity	4/457	0.0138514	0.196689	101120411/101119132/101116474/101117326	CPZ/AEBP1/LOC101116474/LOC101117326	4	1	101116474	3	101120411/101119132/101117326
MF	GO:0008235	metalloexopeptidase activity	4/457	0.0138514	0.196689	101120411/101119132/101116474/101117326	CPZ/AEBP1/LOC101116474/LOC101117326	4	1	101116474	3	101120411/101119132/101117326
MF	GO:0020037	heme binding	10/457	0.0178825	0.220755	100170113/101121563/101108797/101121820/443460/443551/101118091/106990092/101120701/100462743	CYP1A1/LOC101121563/LOC101108797/LOC101121820/PTGS2/PTGS1/LOC101118091/LOC106990092/LOC101120701/DUOX2	10	2	106990092/101120701	8	100170113/101121563/101108797/101121820/443460/443551/101118091/100462743
MF	GO:0016705	oxidoreductase activity, acting on paired donors, with incorporation or reduction of molecular oxygen	9/457	0.020026	0.220755	100170113/101121563/101120910/101120619/101121820/101123039/101118091/101120701/101105089	CYP1A1/LOC101121563/HMOX1/TH/LOC101121820/LOC101123039/LOC101118091/LOC101120701/FMO1	9	4	101120910/101123039/101120701/101105089	5	100170113/101121563/101120619/101121820/101118091
MF	GO:0003924	GTPase activity	18/457	0.0204118	0.220755	101110089/101122661/101106743/101104530/101115626/100147791/101117491/100145882/101121396/101104998/101108737/101110847/101116895/100302075/100147795/101106224/101105434/101112582	RAB3C/RHOU/LOC101106743/LOC101104530/LOC101115626/DIRAS3/CRACR2A/IFT27/LOC101121396/RASL11B/DNM1/LOC101110847/AGAP2/RASD1/RHOH/TUBB6/RRAD/RAB37	18	5	100147791/101117491/101121396/101116895/101105434	13	101110089/101122661/101106743/101104530/101115626/100145882/101104998/101108737/101110847/100302075/100147795/101106224/101112582
MF	GO:0008236	serine-type peptidase activity	12/457	0.0227405	0.220755	443433/101113741/101102187/101115321/101117692/101107430/101106230/101106492/101115705/101106200/101119997/101113003	TPSB2/LOC101113741/PRSS23/C2/HPN/LOC101107430/PRSS36/FAP/CFD/PAMR1/SCPEP1/KLK12	12	5	101113741/101117692/101106492/101119997/101113003	7	443433/101102187/101115321/101107430/101106230/101115705/101106200
MF	GO:0017171	serine hydrolase activity	12/457	0.0227405	0.220755	443433/101113741/101102187/101115321/101117692/101107430/101106230/101106492/101115705/101106200/101119997/101113003	TPSB2/LOC101113741/PRSS23/C2/HPN/LOC101107430/PRSS36/FAP/CFD/PAMR1/SCPEP1/KLK12	12	5	101113741/101117692/101106492/101119997/101113003	7	443433/101102187/101115321/101107430/101106230/101115705/101106200
MF	GO:0046906	tetrapyrrole binding	10/457	0.0227916	0.220755	100170113/101121563/101108797/101121820/443460/443551/101118091/106990092/101120701/100462743	CYP1A1/LOC101121563/LOC101108797/LOC101121820/PTGS2/PTGS1/LOC101118091/LOC106990092/LOC101120701/DUOX2	10	2	106990092/101120701	8	100170113/101121563/101108797/101121820/443460/443551/101118091/100462743
MF	GO:0008233	peptidase activity	28/457	0.022801	0.220755	101122835/443433/101120411/101113741/101102187/101115321/101112701/101113872/101117692/101104860/101107430/101102734/101106230/101106492/101119132/101116564/101105944/101115705/101110624/443038/101106200/101119997/101110635/101113003/101101897/101116474/101117326/101117763	ADAMTSL1/TPSB2/CPZ/LOC101113741/PRSS23/C2/ADAMDEC1/GGT7/HPN/ANPEP/LOC101107430/LVRN/PRSS36/FAP/AEBP1/ADAM22/NRIP3/CFD/ADAMTS17/CAPN3/PAMR1/SCPEP1/ADAMTS5/KLK12/LOC101101897/LOC101116474/LOC101117326/ENPEP	28	9	101113741/101112701/101117692/101106492/443038/101119997/101113003/101116474/101117763	19	101122835/443433/101120411/101102187/101115321/101113872/101104860/101107430/101102734/101106230/101119132/101116564/101105944/101115705/101110624/101106200/101110635/101101897/101117326
MF	GO:0070011	peptidase activity, acting on L-amino acid peptides	27/457	0.0278088	0.257534	443433/101120411/101113741/101102187/101115321/101112701/101113872/101117692/101104860/101107430/101102734/101106230/101106492/101119132/101116564/101105944/101115705/101110624/443038/101106200/101119997/101110635/101113003/101101897/101116474/101117326/101117763	TPSB2/CPZ/LOC101113741/PRSS23/C2/ADAMDEC1/GGT7/HPN/ANPEP/LOC101107430/LVRN/PRSS36/FAP/AEBP1/ADAM22/NRIP3/CFD/ADAMTS17/CAPN3/PAMR1/SCPEP1/ADAMTS5/KLK12/LOC101101897/LOC101116474/LOC101117326/ENPEP	27	9	101113741/101112701/101117692/101106492/443038/101119997/101113003/101116474/101117763	18	443433/101120411/101102187/101115321/101113872/101104860/101107430/101102734/101106230/101119132/101116564/101105944/101115705/101110624/101106200/101110635/101101897/101117326
MF	GO:0004601	peroxidase activity	3/457	0.034034	0.302052	443460/443551/100462743	PTGS2/PTGS1/DUOX2	3	0		3	443460/443551/100462743
MF	GO:0008146	sulfotransferase activity	5/457	0.0412405	0.351369	101118212/101118812/101107692/101103732/101108574	LOC101118212/CHST8/SULT4A1/UST/CHST14	5	2	101118212/101107692	3	101118812/101103732/101108574
MF	GO:0016641	oxidoreductase activity, acting on the CH-NH2 group of donors, oxygen as acceptor	3/457	0.0463783	0.354557	101112561/101106065/101112424	AOC1/LOC101106065/LOXL1	3	0		3	101112561/101106065/101112424
MF	GO:0016746	transferase activity, transferring acyl groups	9/457	0.0479349	0.354557	101108612/101117229/101122246/101109916/novel.2917/101110535/101119361/101118847/101109163	F13A1/LOC101117229/LOC101122246/TGM5/-/DGAT2/LOC101119361/LOC101118847/CS	9	8	101117229/101122246/101109916/novel.2917/101110535/101119361/101118847/101109163	1	101108612
MF	GO:0016782	transferase activity, transferring sulfur-containing groups	5/457	0.0489317	0.354557	101118212/101118812/101107692/101103732/101108574	LOC101118212/CHST8/SULT4A1/UST/CHST14	5	2	101118212/101107692	3	101118812/101103732/101108574

## Sheet: KEGG Pathways
L-C	Description	GeneRatio	pvalue	padj	geneID	geneName	keggID	Count	Up	Up_Gene_id	Down	Down_Gene_id
oas04610	Complement and coagulation cascades	14/198	2.27168e-07	5.86092e-05	101110677/101116630/101119740/101104226/101115705/101105757/101123189/101108612/443017/101102090/101102126/101101871/101119257/101118296	F2RL2/F11/C4BPA/C3AR1/CFD/F2R/C1QB/F13A1/CR2/FGA/C1QA/C1QC/SERPINA5/C5AR1	oas:101110677/oas:101116630/oas:101119740/oas:101104226/oas:101115705/oas:101105757/oas:101123189/oas:101108612/oas:443017/oas:101102090/oas:101102126/oas:101101871/oas:101119257/oas:101118296	14	5	101110677/101116630/101105757/101102090/101119257	9	101119740/101104226/101115705/101123189/101108612/443017/101102126/101101871/101118296
oas04080	Neuroactive ligand-receptor interaction	19/198	1.01461e-05	0.00130885	101107715/101110677/100500781/100294559/101104226/101113823/101105757/101117928/101110604/101104894/101113889/101115511/443330/101109600/101117842/101103842/101112114/101116048/101118296	ADORA2B/F2RL2/VIPR2/ADRB3/C3AR1/LOC101113823/F2R/HTR4/UTS2R/HTR6/LOC101113889/CALCRL/ADORA3/OPRD1/PTGER1/P2RX7/SCTR/TBXA2R/C5AR1	oas:101107715/oas:101110677/oas:100500781/oas:100294559/oas:101104226/oas:101113823/oas:101105757/oas:101117928/oas:101110604/oas:101104894/oas:101113889/oas:101115511/oas:443330/oas:101109600/oas:101117842/oas:101103842/oas:101112114/oas:101116048/oas:101118296	19	7	101107715/101110677/100294559/101105757/101117928/101104894/101109600	12	100500781/101104226/101113823/101110604/101113889/101115511/443330/101117842/101103842/101112114/101116048/101118296
oas04640	Hematopoietic cell lineage	12/198	3.67128e-05	0.0031573	101104200/443441/101110634/101109219/443398/443017/443423/101114089/101109969/101120559/101102230/101109747	CSF1/LOC443441/CD1E/LOC101109219/CD3G/CR2/LOC443423/LOC101114089/CSF1R/LOC101120559/LOC101102230/LOC101109747	oas:101104200/oas:443441/oas:101110634/oas:101109219/oas:443398/oas:443017/oas:443423/oas:101114089/oas:101109969/oas:101120559/oas:101102230/oas:101109747	12	1	101104200	11	443441/101110634/101109219/443398/443017/443423/101114089/101109969/101120559/101102230/101109747
oas05150	Staphylococcus aureus infection	9/198	8.74823e-05	0.00564261	101104226/101115705/101123189/101109219/443342/101102126/101101871/101109747/101118296	C3AR1/CFD/C1QB/LOC101109219/IL10/C1QA/C1QC/LOC101109747/C5AR1	oas:101104226/oas:101115705/oas:101123189/oas:101109219/oas:443342/oas:101102126/oas:101101871/oas:101109747/oas:101118296	9	0		9	101104226/101115705/101123189/101109219/443342/101102126/101101871/101109747/101118296
oas05323	Rheumatoid arthritis	9/198	0.00147507	0.0655437	101104200/101113771/101123054/101109219/554262/554318/101121145/101113725/101109747	CSF1/LOC101113771/TNFSF13/LOC101109219/TLR2/CD86/CXCL12/CTSL/LOC101109747	oas:101104200/oas:101113771/oas:101123054/oas:101109219/oas:554262/oas:554318/oas:101121145/oas:101113725/oas:101109747	9	2	101104200/101113771	7	101123054/101109219/554262/554318/101121145/101113725/101109747
oas00980	Metabolism of xenobiotics by cytochrome P450	7/198	0.00152427	0.0655437	100141301/101106291/101106720/101111965/101121539/101109831/100568289	GSTA1/LOC101106291/LOC101106720/ADH1C/LOC101121539/ALDH1A3/CYP2A6	oas:100141301/oas:101106291/oas:101106720/oas:101111965/oas:101121539/oas:101109831/oas:100568289	7	6	100141301/101106291/101106720/101111965/101121539/100568289	1	101109831
oas05204	Chemical carcinogenesis	7/198	0.00268533	0.0989737	100141301/101106291/101106720/101111965/101109831/100568289/105614373	GSTA1/LOC101106291/LOC101106720/ADH1C/ALDH1A3/CYP2A6/LOC105614373	oas:100141301/oas:101106291/oas:101106720/oas:101111965/oas:101109831/oas:100568289/oas:105614373	7	6	100141301/101106291/101106720/101111965/100568289/105614373	1	101109831
oas04672	Intestinal immune network for IgA production	6/198	0.00311462	0.100446	101123054/101109219/554318/443342/101121145/101109747	TNFSF13/LOC101109219/CD86/IL10/CXCL12/LOC101109747	oas:101123054/oas:101109219/oas:554318/oas:443342/oas:101121145/oas:101109747	6	0		6	101123054/101109219/554318/443342/101121145/101109747
oas00340	Histidine metabolism	4/198	0.00402344	0.113127	101110987/101112561/101109312/101109831	CNDP1/AOC1/CARNS1/ALDH1A3	oas:101110987/oas:101112561/oas:101109312/oas:101109831	4	1	101109312	3	101110987/101112561/101109831
oas05142	Chagas disease (American trypanosomiasis)	9/198	0.00438476	0.113127	554335/101113771/101123189/554262/443398/443342/101102126/101101871/101111016	ACE/LOC101113771/C1QB/TLR2/CD3G/IL10/C1QA/C1QC/TICAM1	oas:554335/oas:101113771/oas:101123189/oas:554262/oas:443398/oas:443342/oas:101102126/oas:101101871/oas:101111016	9	3	554335/101113771/101111016	6	101123189/554262/443398/443342/101102126/101101871
oas04913	Ovarian steroidogenesis	6/198	0.0050384	0.118173	101121563/443108/101107541/101117390/101121820/101107809	LOC101121563/PGFS/LOC101107541/ALOX5/LOC101121820/LOC101107809	oas:101121563/oas:443108/oas:101107541/oas:101117390/oas:101121820/oas:101107809	6	2	101107541/101107809	4	101121563/443108/101117390/101121820
oas04726	Serotonergic synapse	8/198	0.00592716	0.127434	101121563/101108767/101118410/106991180/101117928/101104894/101117390/101121820	LOC101121563/CACNA1S/PRKCB/LOC106991180/HTR4/HTR6/ALOX5/LOC101121820	oas:101121563/oas:101108767/oas:101118410/oas:106991180/oas:101117928/oas:101104894/oas:101117390/oas:101121820	8	4	101108767/106991180/101117928/101104894	4	101121563/101118410/101117390/101121820
oas00590	Arachidonic acid metabolism	7/198	0.00741996	0.147258	101121563/443108/101107541/101117390/101121820/101107809/105614373	LOC101121563/PGFS/LOC101107541/ALOX5/LOC101121820/LOC101107809/LOC105614373	oas:101121563/oas:443108/oas:101107541/oas:101117390/oas:101121820/oas:101107809/oas:105614373	7	3	101107541/101107809/105614373	4	101121563/443108/101117390/101121820
oas05133	Pertussis	7/198	0.0109951	0.202623	101119740/101123189/443342/101102126/101101871/101111016/101105840	C4BPA/C1QB/IL10/C1QA/C1QC/TICAM1/LOC101105840	oas:101119740/oas:101123189/oas:443342/oas:101102126/oas:101101871/oas:101111016/oas:101105840	7	2	101111016/101105840	5	101119740/101123189/443342/101102126/101101871
oas04020	Calcium signaling pathway	11/198	0.0120875	0.207904	101107715/100294559/101108767/101118410/101105757/101117928/101104894/101105840/101117842/101103842/101116048	ADORA2B/ADRB3/CACNA1S/PRKCB/F2R/HTR4/HTR6/LOC101105840/PTGER1/P2RX7/TBXA2R	oas:101107715/oas:100294559/oas:101108767/oas:101118410/oas:101105757/oas:101117928/oas:101104894/oas:101105840/oas:101117842/oas:101103842/oas:101116048	11	7	101107715/100294559/101108767/101105757/101117928/101104894/101105840	4	101118410/101117842/101103842/101116048
oas05020	Prion diseases	4/198	0.0164289	0.264916	101112759/101123189/101102126/101101871	NCAM1/C1QB/C1QA/C1QC	oas:101112759/oas:101123189/oas:101102126/oas:101101871	4	0		4	101112759/101123189/101102126/101101871
oas00982	Drug metabolism - cytochrome P450	5/198	0.0185451	0.28145	100141301/101106291/101106720/101111965/101109831	GSTA1/LOC101106291/LOC101106720/ADH1C/ALDH1A3	oas:100141301/oas:101106291/oas:101106720/oas:101111965/oas:101109831	5	4	100141301/101106291/101106720/101111965	1	101109831
oas00790	Folate biosynthesis	4/198	0.0199501	0.285952	443108/101107541/101106721/101107809	PGFS/LOC101107541/MOCS1/LOC101107809	oas:443108/oas:101107541/oas:101106721/oas:101107809	4	3	101107541/101106721/101107809	1	443108
oas00140	Steroid hormone biosynthesis	5/198	0.0263702	0.35808	443108/101107541/101107809/101120331/105614373	PGFS/LOC101107541/LOC101107809/SULT1E1/LOC105614373	oas:443108/oas:101107541/oas:101107809/oas:101120331/oas:105614373	5	3	101107541/101107809/105614373	2	443108/101120331
M-C	Description	BgRatio	padj	geneID	geneName	keggID	Count	Up	Up_Gene_id	Down	Down_Gene_id
oas04750	Inflammatory mediator regulation of TRP channels	101/6788	0.054645	101113251/101116423/101121944/101113062/101121820/101120341	LOC101113251/PRKCG/ADCY8/ASIC3/LOC101121820/ASIC2	oas:101113251/oas:101116423/oas:101121944/oas:101113062/oas:101121820/oas:101120341	6	4	101113251/101116423/101121944/101113062	2	101121820/101120341
oas04727	GABAergic synapse	74/6788	0.054645	101108406/101116423/101121944/101102999/101116182	HAP1/PRKCG/ADCY8/GLUL/SLC38A3	oas:101108406/oas:101116423/oas:101121944/oas:101102999/oas:101116182	5	4	101116423/101121944/101102999/101116182	1	101108406
oas04961	Endocrine and other factor-regulated calcium reabsorption	42/6788	0.414358	101116423/101107273/101102017	PRKCG/VDR/PTH1R	oas:101116423/oas:101107273/oas:101102017	3	3	101116423/101107273/101102017	0
oas04724	Glutamatergic synapse	98/6788	0.521052	101116423/101121944/101102999/101116182	PRKCG/ADCY8/GLUL/SLC38A3	oas:101116423/oas:101121944/oas:101102999/oas:101116182	4	4	101116423/101121944/101102999/101116182	0
oas04913	Ovarian steroidogenesis	55/6788	0.521052	100170113/101121944/101121820	CYP1A1/ADCY8/LOC101121820	oas:100170113/oas:101121944/oas:101121820	3	2	100170113/101121944	1	101121820
oas04925	Aldosterone synthesis and secretion	80/6788	0.66379	101113222/101116423/101121944	NR4A1/PRKCG/ADCY8	oas:101113222/oas:101116423/oas:101121944	3	2	101116423/101121944	1	101113222
oas05016	Huntington's disease	203/6788	0.66379	808253/101108406/101105194/101104179/106990092	ATP8/HAP1/DNAH8/DNAH5/LOC106990092	oas:808253/oas:101108406/oas:101105194/oas:101104179/oas:106990092	5	2	101104179/106990092	3	808253/101108406/101105194
oas04713	Circadian entrainment	88/6788	0.66379	101116423/101121944/443218	PRKCG/ADCY8/FOS	oas:101116423/oas:101121944/oas:443218	3	2	101116423/101121944	1	443218
H-C	Description	GeneRatio	pvalue	padj	geneID	geneName	keggID	Count	Up	Up_Gene_id	Down	Down_Gene_id
oas00980	Metabolism of xenobiotics by cytochrome P450	9/247	0.000135791	0.0261552	100170113/100568289/101121539/100568285/100141301/101106291/101118091/101115172/101109214	CYP1A1/CYP2A6/LOC101121539/CYP2E1/GSTA1/LOC101106291/LOC101118091/LOC101115172/LOC101109214	oas:100170113/oas:100568289/oas:101121539/oas:100568285/oas:100141301/oas:101106291/oas:101118091/oas:101115172/oas:101109214	9	8	100170113/100568289/101121539/100568285/100141301/101106291/101118091/101109214	1	101115172
oas00561	Glycerolipid metabolism	9/247	0.000306506	0.0261552	101117229/novel.2917/101122246/101110535/101116033/101121996/101117217/101120972/101117659	LOC101117229/-/LOC101122246/DGAT2/MBOAT2/LOC101121996/GPAT4/GPAM/PNPLA3	oas:101117229/oas:101117229/oas:101122246/oas:101110535/oas:101116033/oas:101121996/oas:101117217/oas:101120972/oas:101117659	9	1	101117217	8	101117229/novel.2917/101122246/101110535/101116033/101121996/101120972/101117659
oas05204	Chemical carcinogenesis	9/247	0.000306506	0.0261552	100170113/100568289/100568285/100141301/443460/101106291/101118091/101115172/101109214	CYP1A1/CYP2A6/CYP2E1/GSTA1/PTGS2/LOC101106291/LOC101118091/LOC101115172/LOC101109214	oas:100170113/oas:100568289/oas:100568285/oas:100141301/oas:443460/oas:101106291/oas:101118091/oas:101115172/oas:101109214	9	8	100170113/100568289/100568285/100141301/443460/101106291/101118091/101109214	1	101115172
oas01212	Fatty acid metabolism	8/247	0.000432623	0.0276879	101102389/101106744/101118274/443186/100170327/101120135/101110905/101118317	ACSL6/PECR/ELOVL6/ACACA/FASN/HACD2/ACSL1/CPT2	oas:101102389/oas:101106744/oas:101118274/oas:443186/oas:100170327/oas:101120135/oas:101110905/oas:101118317	8	0		8	101102389/101106744/101118274/443186/100170327/101120135/101110905/101118317
oas04657	IL-17 signaling pathway	10/247	0.000760748	0.0389503	101104026/101122157/101111137/101117101/443218/443460/101121411/101109809/443539/101102191	S100A8/S100A9/FOSL1/FOSB/FOS/PTGS2/LCN2/TRAF3IP2/IL1B/RELA	oas:101104026/oas:101122157/oas:101111137/oas:101117101/oas:443218/oas:443460/oas:101121411/oas:101109809/oas:443539/oas:101102191	10	7	101111137/101117101/443218/443460/101109809/443539/101102191	3	101104026/101122157/101121411
oas00061	Fatty acid biosynthesis	4/247	0.000923102	0.0393857	101102389/443186/100170327/101110905	ACSL6/ACACA/FASN/ACSL1	oas:101102389/oas:443186/oas:100170327/oas:101110905	4	0		4	101102389/443186/100170327/101110905
oas04975	Fat digestion and absorption	7/247	0.00119136	0.0435697	101117229/novel.2917/101122246/101110535/101103632/101121996/101107590	LOC101117229/-/LOC101122246/DGAT2/PLA2G2C/LOC101121996/APOB	oas:101117229/oas:101117229/oas:101122246/oas:101110535/oas:101103632/oas:101121996/oas:101107590	7	2	101103632/101107590	5	101117229/novel.2917/101122246/101110535/101121996
oas00380	Tryptophan metabolism	6/247	0.00525653	0.156607	100170113/101123549/101123289/101120314/101118091/101109214	CYP1A1/LOC101123549/LOC101123289/TPH2/LOC101118091/LOC101109214	oas:100170113/oas:101123549/oas:101123289/oas:101120314/oas:101118091/oas:101109214	6	3	100170113/101118091/101109214	3	101123549/101123289/101120314
oas04668	TNF signaling pathway	10/247	0.00550571	0.156607	101119927/100294595/101104200/443117/443218/443460/101103049/443539/105614551/101102191	CX3CL1/SOCS3/CSF1/JUNB/FOS/PTGS2/LOC101103049/IL1B/LOC105614551/RELA	oas:101119927/oas:100294595/oas:101104200/oas:443117/oas:443218/oas:443460/oas:101103049/oas:443539/oas:105614551/oas:101102191	10	10	101119927/100294595/101104200/443117/443218/443460/101103049/443539/105614551/101102191	0
oas04380	Osteoclast differentiation	10/247	0.0113291	0.290026	101111137/101117101/100294595/101104200/443117/443218/101122675/105601911/443539/101102191	FOSL1/FOSB/SOCS3/CSF1/JUNB/FOS/LOC101122675/LOC105601911/IL1B/RELA	oas:101111137/oas:101117101/oas:100294595/oas:101104200/oas:443117/oas:443218/oas:101122675/oas:105601911/oas:443539/oas:101102191	10	8	101111137/101117101/100294595/101104200/443117/443218/443539/101102191	2	101122675/105601911
oas00910	Nitrogen metabolism	3/247	0.0126626	0.294694	101111288/101115682/101118196	CA12/CA9/CA3	oas:101111288/oas:101115682/oas:101118196	3	1	101115682	2	101111288/101118196
oas00020	Citrate cycle (TCA cycle)	4/247	0.0330884	0.572474	654404/101112791/100037690/101110965	ACLY/ACO1/PCK1/DLAT	oas:654404/oas:101112791/oas:100037690/oas:101110965	4	0		4	654404/101112791/100037690/101110965
oas00591	Linoleic acid metabolism	4/247	0.0330884	0.572474	100568285/101103632/101118091/101109214	CYP2E1/PLA2G2C/LOC101118091/LOC101109214	oas:100568285/oas:101103632/oas:101118091/oas:101109214	4	4	100568285/101103632/101118091/101109214	0
oas03320	PPAR signaling pathway	6/247	0.0334596	0.572474	101102389/101104317/100037690/101104743/101110905/101118317	ACSL6/ANGPTL4/PCK1/SLC27A6/ACSL1/CPT2	oas:101102389/oas:101104317/oas:100037690/oas:101104743/oas:101110905/oas:101118317	6	2	101104317/101104743	4	101102389/100037690/101110905/101118317
oas00982	Drug metabolism - cytochrome P450	5/247	0.0335434	0.572474	100568285/100141301/101106291/101118091/101109214	CYP2E1/GSTA1/LOC101106291/LOC101118091/LOC101109214	oas:100568285/oas:100141301/oas:101106291/oas:101118091/oas:101109214	5	5	100568285/100141301/101106291/101118091/101109214	0
oas04931	Insulin resistance	8/247	0.0432695	0.680883	442998/101118797/100294595/100037690/101104743/101118685/100329218/101102191	PYGM/SLC2A4/SOCS3/PCK1/SLC27A6/GYS2/SREBF1/RELA	oas:442998/oas:101118797/oas:100294595/oas:100037690/oas:101104743/oas:101118685/oas:100329218/oas:101102191	8	3	100294595/101104743/101102191	5	442998/101118797/100037690/101118685/100329218
oas04920	Adipocytokine signaling pathway	6/247	0.0452149	0.680883	101102389/101118797/100294595/100037690/101102191/101110905	ACSL6/SLC2A4/SOCS3/PCK1/RELA/ACSL1	oas:101102389/oas:101118797/oas:100294595/oas:100037690/oas:101102191/oas:101110905	6	2	100294595/101102191	4	101102389/101118797/100037690/101110905
M-L	Description	GeneRatio	pvalue	padj	geneID	geneName	keggID	Count	Up	Up_Gene_id	Down	Down_Gene_id
oas05150	Staphylococcus aureus infection	15/278	2.08084e-08	5.43098e-06	100192433/101108696/101115705/101123189/101109219/101110545/101104226/101102126/101107430/101101871/101123419/101109746/101118296/494433/100192431	FCGR3A/LOC101108696/CFD/C1QB/LOC101109219/LOC101110545/C3AR1/C1QA/LOC101107430/C1QC/LOC101123419/LOC101109746/C5AR1/ITGB2/FCGR1A	oas:100192433/oas:101108696/oas:101115705/oas:101123189/oas:101109219/oas:101110545/oas:101104226/oas:101102126/oas:101107430/oas:101101871/oas:101123419/oas:101109746/oas:101118296/oas:494433/oas:100192431	15	15	100192433/101108696/101115705/101123189/101109219/101110545/101104226/101102126/101107430/101101871/101123419/101109746/101118296/494433/100192431	0
oas04640	Hematopoietic cell lineage	18/278	8.50565e-08	1.10999e-05	443017/443441/101108696/101109219/101110545/101115509/443423/101109969/443509/101113271/105601924/105605944/101111126/101112331/101109746/100192431/443523/101119731	CR2/LOC443441/LOC101108696/LOC101109219/LOC101110545/LOC101115509/LOC443423/CSF1R/CD4/MS4A1/LOC105601924/LOC105605944/IL7R/FLT3/LOC101109746/FCGR1A/CSF3/CD24	oas:443017/oas:443441/oas:101108696/oas:101109219/oas:101110545/oas:101115509/oas:443423/oas:101109969/oas:443509/oas:101113271/oas:105601924/oas:105605944/oas:101111126/oas:101112331/oas:101109746/oas:100192431/oas:443523/oas:101119731	18	18	443017/443441/101108696/101109219/101110545/101115509/443423/101109969/443509/101113271/105601924/105605944/101111126/101112331/101109746/100192431/443523/101119731	0
oas05140	Leishmaniasis	15/278	3.5862e-07	3.11999e-05	100192433/101108696/100216438/443218/101109219/554262/101110545/101118410/101107132/780489/101106452/101112907/101109746/494433/100192431	FCGR3A/LOC101108696/IRAK4/FOS/LOC101109219/TLR2/LOC101110545/PRKCB/TRAF6/NCF1/LOC101106452/IFNGR1/LOC101109746/ITGB2/FCGR1A	oas:100192433/oas:101108696/oas:100216438/oas:443218/oas:101109219/oas:554262/oas:101110545/oas:101118410/oas:101107132/oas:780489/oas:101106452/oas:101112907/oas:101109746/oas:494433/oas:100192431	15	13	100192433/101108696/100216438/101109219/554262/101110545/101118410/780489/101106452/101112907/101109746/494433/100192431	2	443218/101107132
oas04610	Complement and coagulation cascades	14/278	1.41914e-05	0.000925986	443017/101115705/101123189/101104226/101102126/101107430/101106739/101101871/101123419/101110677/101102090/101118296/101122294/494433	CR2/CFD/C1QB/C3AR1/C1QA/LOC101107430/ITGAX/C1QC/LOC101123419/F2RL2/FGA/C5AR1/LOC101122294/ITGB2	oas:443017/oas:101115705/oas:101123189/oas:101104226/oas:101102126/oas:101107430/oas:101106739/oas:101101871/oas:101123419/oas:101110677/oas:101102090/oas:101118296/oas:101122294/oas:494433	14	12	443017/101115705/101123189/101104226/101102126/101107430/101106739/101101871/101123419/101118296/101122294/494433	2	101110677/101102090
oas04145	Phagosome	20/278	2.63382e-05	0.00137485	101102949/100192433/101108696/101114326/101109219/554262/101115211/101110545/101107430/101115654/780489/780472/101102659/101106452/101109746/101116840/101110043/494433/100192431/101123332	COLEC12/FCGR3A/LOC101108696/CORO1A/LOC101109219/TLR2/THBS4/LOC101110545/LOC101107430/SCARB1/NCF1/CTSS/ATP6V1G3/LOC101106452/LOC101109746/THBS2/ATP6V1E2/ITGB2/FCGR1A/ATP6V1G2	oas:101102949/oas:100192433/oas:101108696/oas:101114326/oas:101109219/oas:554262/oas:101115211/oas:101110545/oas:101107430/oas:101115654/oas:780489/oas:780472/oas:101102659/oas:101106452/oas:101109746/oas:101116840/oas:101110043/oas:494433/oas:100192431/oas:101123332	20	18	101102949/100192433/101108696/101114326/101109219/554262/101110545/101107430/101115654/780489/780472/101102659/101106452/101109746/101110043/494433/100192431/101123332	2	101115211/101116840
oas05145	Toxoplasmosis	14/278	0.000349824	0.0152173	100913152/101108696/100216438/101107064/101109219/554262/101110545/101108235/101107132/101112907/101109746/101117390/106990092/101117453	HSPA1A/LOC101108696/IRAK4/HSPA6/LOC101109219/TLR2/LOC101110545/LY96/TRAF6/IFNGR1/LOC101109746/ALOX5/LOC106990092/CCR5	oas:100913152/oas:101108696/oas:100216438/oas:101107064/oas:101109219/oas:554262/oas:101110545/oas:101108235/oas:101107132/oas:101112907/oas:101109746/oas:101117390/oas:106990092/oas:101117453	14	11	101108696/100216438/101109219/554262/101110545/101108235/101112907/101109746/101117390/106990092/101117453	3	100913152/101107064/101107132
oas04913	Ovarian steroidogenesis	9/278	0.000442702	0.0165065	101104943/100170113/101115654/101109111/novel.211/101121563/101112667/101107541/101117390	LOC101104943/CYP1A1/SCARB1/LOC101109111/-/LOC101121563/ADCY7/LOC101107541/ALOX5	oas:101104943/oas:100170113/oas:101115654/oas:101109111/oas:105602258/oas:101121563/oas:101112667/oas:101107541/oas:101117390	9	7	100170113/101115654/101109111/novel.211/101121563/101112667/101117390	2	101104943/101107541
oas05152	Tuberculosis	17/278	0.00116054	0.0342478	100192433/101108696/101107273/100216438/101114326/101109219/554262/101110545/101103049/101106739/101107132/780472/101112907/101109746/494433/106990092/100192431	FCGR3A/LOC101108696/VDR/IRAK4/CORO1A/LOC101109219/TLR2/LOC101110545/LOC101103049/ITGAX/TRAF6/CTSS/IFNGR1/LOC101109746/ITGB2/LOC106990092/FCGR1A	oas:100192433/oas:101108696/oas:101107273/oas:100216438/oas:101114326/oas:101109219/oas:554262/oas:101110545/oas:101103049/oas:101106739/oas:101107132/oas:780472/oas:101112907/oas:101109746/oas:494433/oas:106990092/oas:100192431	17	15	100192433/101108696/101107273/100216438/101114326/101109219/554262/101110545/101106739/780472/101112907/101109746/494433/106990092/100192431	2	101103049/101107132
oas04080	Neuroactive ligand-receptor interaction	19/278	0.00118096	0.0342478	101119114/101113823/101108822/101113240/101117107/101104226/443317/101119419/100174983/101116862/443528/101117637/101123170/101112114/101110677/101118697/101118296/101123239/443330	P2RY10/LOC101113823/MCHR1/LTB4R/LOC101117107/C3AR1/PRL/APLNR/GLP2R/LOC101116862/ADRB1/P2RY14/GALR1/SCTR/F2RL2/S1PR4/C5AR1/CHRNA3/ADORA3	oas:101119114/oas:101113823/oas:101108822/oas:101113240/oas:101117107/oas:101104226/oas:443317/oas:101119419/oas:100174983/oas:101116862/oas:443528/oas:101117637/oas:101123170/oas:101112114/oas:101110677/oas:101118697/oas:101118296/oas:101123239/oas:443330	19	13	101119114/101113823/101108822/101113240/101117107/101104226/101119419/101117637/101112114/101118697/101118296/101123239/443330	6	443317/100174983/101116862/443528/101123170/101110677
oas05323	Rheumatoid arthritis	11/278	0.0013302	0.0347183	101108696/443218/101109219/554262/101110545/101102659/101109746/101110043/494433/101123054/101123332	LOC101108696/FOS/LOC101109219/TLR2/LOC101110545/ATP6V1G3/LOC101109746/ATP6V1E2/ITGB2/TNFSF13/ATP6V1G2	oas:101108696/oas:443218/oas:101109219/oas:554262/oas:101110545/oas:101102659/oas:101109746/oas:101110043/oas:494433/oas:101123054/oas:101123332	11	10	101108696/101109219/554262/101110545/101102659/101109746/101110043/494433/101123054/101123332	1	443218
oas05133	Pertussis	10/278	0.00189903	0.0450588	100216438/443218/101123189/101102126/101107430/101108235/101101871/101107132/101123419/494433	IRAK4/FOS/C1QB/C1QA/LOC101107430/LY96/C1QC/TRAF6/LOC101123419/ITGB2	oas:100216438/oas:443218/oas:101123189/oas:101102126/oas:101107430/oas:101108235/oas:101101871/oas:101107132/oas:101123419/oas:494433	10	8	100216438/101123189/101102126/101107430/101108235/101101871/101123419/494433	2	443218/101107132
oas04672	Intestinal immune network for IgA production	7/278	0.00270514	0.0588369	101108696/101113567/101109219/101110545/101122200/101109746/101123054	LOC101108696/ICOS/LOC101109219/LOC101110545/TNFRSF13B/LOC101109746/TNFSF13	oas:101108696/oas:101113567/oas:101109219/oas:101110545/oas:101122200/oas:101109746/oas:101123054	7	7	101108696/101113567/101109219/101110545/101122200/101109746/101123054	0
oas05322	Systemic lupus erythematosus	13/278	0.00311265	0.0624924	100192433/101108696/101123189/101109219/101110545/101102126/101107430/101101871/101120961/101123419/101109746/100192431/101110841	FCGR3A/LOC101108696/C1QB/LOC101109219/LOC101110545/C1QA/LOC101107430/C1QC/LOC101120961/LOC101123419/LOC101109746/FCGR1A/ELANE	oas:100192433/oas:101108696/oas:101123189/oas:101109219/oas:101110545/oas:101102126/oas:101107430/oas:101101871/oas:101120961/oas:101123419/oas:101109746/oas:100192431/oas:101110841	13	13	100192433/101108696/101123189/101109219/101110545/101102126/101107430/101101871/101120961/101123419/101109746/100192431/101110841	0
oas04380	Osteoclast differentiation	12/278	0.00424133	0.0790706	100192433/100192427/443218/101117101/443117/101109969/101107132/780489/101105277/101106452/101112907/100192431	FCGR3A/LOC100192427/FOS/FOSB/JUNB/CSF1R/TRAF6/NCF1/LCP2/LOC101106452/IFNGR1/FCGR1A	oas:100192433/oas:100192427/oas:443218/oas:101117101/oas:443117/oas:101109969/oas:101107132/oas:780489/oas:101105277/oas:101106452/oas:101112907/oas:100192431	12	8	100192433/100192427/101109969/780489/101105277/101106452/101112907/100192431	4	443218/101117101/443117/101107132
oas04961	Endocrine and other factor-regulated calcium reabsorption	6/278	0.00665864	0.11586	101107273/101113074/101118410/100048991/101122460/101118148	VDR/PLCB2/PRKCB/KLK1/AP2S1/ATP1A2	oas:101107273/oas:101113074/oas:101118410/oas:100048991/oas:101122460/oas:101118148	6	4	101107273/101113074/101118410/101122460	2	100048991/101118148
oas04976	Bile secretion	9/278	0.0087027	0.141963	494437/101106409/101104054/101115654/novel.211/101112667/101118277/101112114/101118148	SLC9A3/LOC101106409/LOC101104054/SCARB1/-/ADCY7/SLC51B/SCTR/ATP1A2	oas:494437/oas:101106409/oas:101104054/oas:101115654/oas:105602258/oas:101112667/oas:101118277/oas:101112114/oas:101118148	9	6	101104054/101115654/novel.211/101112667/101118277/101112114	3	494437/101106409/101118148
oas05321	Inflammatory bowel disease (IBD)	7/278	0.0125992	0.193435	101108696/101109219/554262/101110545/101119498/101112907/101109746	LOC101108696/LOC101109219/TLR2/LOC101110545/MAF/IFNGR1/LOC101109746	oas:101108696/oas:101109219/oas:554262/oas:101110545/oas:101119498/oas:101112907/oas:101109746	7	7	101108696/101109219/554262/101110545/101119498/101112907/101109746	0
oas04726	Serotonergic synapse	9/278	0.0170593	0.239659	101108767/101113251/101104943/novel.211/101113074/101118410/101121563/101117390/101107486	CACNA1S/LOC101113251/LOC101104943/-/PLCB2/PRKCB/LOC101121563/ALOX5/LOC101107486	oas:101108767/oas:101113251/oas:101104943/oas:105602258/oas:101113074/oas:101118410/oas:101121563/oas:101117390/oas:101107486	9	6	101113251/novel.211/101113074/101118410/101121563/101117390	3	101108767/101104943/101107486
oas04966	Collecting duct acid secretion	4/278	0.0174465	0.239659	101116166/101102659/101110043/101123332	ATP4A/ATP6V1G3/ATP6V1E2/ATP6V1G2	oas:101116166/oas:101102659/oas:101110043/oas:101123332	4	3	101102659/101110043/101123332	1	101116166
oas04612	Antigen processing and presentation	8/278	0.0194097	0.25128	100913152/101108696/101107064/101109219/101110545/443509/780472/101109746	HSPA1A/LOC101108696/HSPA6/LOC101109219/LOC101110545/CD4/CTSS/LOC101109746	oas:100913152/oas:101108696/oas:101107064/oas:101109219/oas:101110545/oas:443509/oas:780472/oas:101109746	8	6	101108696/101109219/101110545/443509/780472/101109746	2	100913152/101107064
oas05204	Chemical carcinogenesis	7/278	0.0202179	0.25128	101111965/101106291/101106720/100170113/100141301/101112687/101107486	ADH1C/LOC101106291/LOC101106720/CYP1A1/GSTA1/LOC101112687/LOC101107486	oas:101111965/oas:101106291/oas:101106720/oas:100170113/oas:100141301/oas:101112687/oas:101107486	7	2	100170113/101112687	5	101111965/101106291/101106720/100141301/101107486
oas05310	Asthma	4/278	0.0227155	0.269489	101108696/101109219/101110545/101109746	LOC101108696/LOC101109219/LOC101110545/LOC101109746	oas:101108696/oas:101109219/oas:101110545/oas:101109746	4	4	101108696/101109219/101110545/101109746	0
oas05162	Measles	10/278	0.0256007	0.278764	100913152/100216438/101107064/554262/100144763/101107132/101116923/101117307/101112907/101122294	HSPA1A/IRAK4/HSPA6/TLR2/CCND1/TRAF6/IKBKE/SH2D1A/IFNGR1/LOC101122294	oas:100913152/oas:100216438/oas:101107064/oas:554262/oas:100144763/oas:101107132/oas:101116923/oas:101117307/oas:101112907/oas:101122294	10	7	100216438/554262/100144763/101116923/101117307/101112907/101122294	3	100913152/101107064/101107132
oas00982	Drug metabolism - cytochrome P450	6/278	0.0256933	0.278764	101111965/101106291/101106720/100141301/101112687/101104557	ADH1C/LOC101106291/LOC101106720/GSTA1/LOC101112687/AOX1	oas:101111965/oas:101106291/oas:101106720/oas:100141301/oas:101112687/oas:101104557	6	1	101112687	5	101111965/101106291/101106720/100141301/101104557
oas05416	Viral myocarditis	7/278	0.0267986	0.278764	101108696/101109219/101110545/100144763/101109746/494433/106990092	LOC101108696/LOC101109219/LOC101110545/CCND1/LOC101109746/ITGB2/LOC106990092	oas:101108696/oas:101109219/oas:101110545/oas:100144763/oas:101109746/oas:494433/oas:106990092	7	7	101108696/101109219/101110545/100144763/101109746/494433/106990092	0
oas00830	Retinol metabolism	6/278	0.0277696	0.278764	101104222/101111965/100170113/101105400/101104557/101107486	LOC101104222/ADH1C/CYP1A1/HSD17B6/AOX1/LOC101107486	oas:101104222/oas:101111965/oas:100170113/oas:101105400/oas:101104557/oas:101107486	6	1	100170113	5	101104222/101111965/101105400/101104557/101107486
oas04978	Mineral absorption	5/278	0.0296026	0.27879	101107273/494437/101113655/101118148/100462650	VDR/SLC9A3/HEPH/ATP1A2/SLC26A3	oas:101107273/oas:494437/oas:101113655/oas:101118148/oas:100462650	5	3	101107273/101113655/100462650	2	494437/101118148
oas00120	Primary bile acid biosynthesis	3/278	0.0299085	0.27879	101106409/101119853/101105716	LOC101106409/LOC101119853/HSD3B7	oas:101106409/oas:101119853/oas:101105716	3	2	101119853/101105716	1	101106409
oas05164	Influenza A	12/278	0.0313925	0.280542	100913152/101108696/101122104/100216438/101107064/101109219/101110545/101103495/101116923/101112907/101109746/106990092	HSPA1A/LOC101108696/DNAJB1/IRAK4/HSPA6/LOC101109219/LOC101110545/RNASEL/IKBKE/IFNGR1/LOC101109746/LOC106990092	oas:100913152/oas:101108696/oas:101122104/oas:100216438/oas:101107064/oas:101109219/oas:101110545/oas:101103495/oas:101116923/oas:101112907/oas:101109746/oas:106990092	12	9	101108696/100216438/101109219/101110545/101103495/101116923/101112907/101109746/106990092	3	100913152/101122104/101107064
oas00511	Other glycan degradation	3/278	0.0348345	0.280542	101118364/101102146/101112162	FUCA2/MAN2B1/LOC101112162	oas:101118364/oas:101102146/oas:101112162	3	3	101118364/101102146/101112162	0
oas04060	Cytokine-cytokine receptor interaction	15/278	0.0349791	0.280542	101117706/101117554/101115509/101122200/101118482/443317/101109969/101111126/101112331/101112907/101123054/101117556/101102699/101117453/443523	LOC101117706/TNFRSF12A/LOC101115509/TNFRSF13B/CXCR6/PRL/CSF1R/IL7R/FLT3/IFNGR1/TNFSF13/CCL24/TNFSF8/CCR5/CSF3	oas:101117706/oas:101117554/oas:101115509/oas:101122200/oas:101118482/oas:443317/oas:101109969/oas:101111126/oas:101112331/oas:101112907/oas:101123054/oas:101117556/oas:101102699/oas:101117453/oas:443523	15	13	101117706/101115509/101122200/101118482/101109969/101111126/101112331/101112907/101123054/101117556/101102699/101117453/443523	2	101117554/443317
oas05142	Chagas disease (American trypanosomiasis)	9/278	0.0351883	0.280542	100216438/443218/101123189/554262/101102126/101101871/101113074/101107132/101112907	IRAK4/FOS/C1QB/TLR2/C1QA/C1QC/PLCB2/TRAF6/IFNGR1	oas:100216438/oas:443218/oas:101123189/oas:554262/oas:101102126/oas:101101871/oas:101113074/oas:101107132/oas:101112907	9	7	100216438/101123189/554262/101102126/101101871/101113074/101112907	2	443218/101107132
oas04658	Th1 and Th2 cell differentiation	8/278	0.0354708	0.280542	101108696/443218/101109219/101110545/101119498/443509/101112907/101109746	LOC101108696/FOS/LOC101109219/LOC101110545/MAF/CD4/IFNGR1/LOC101109746	oas:101108696/oas:443218/oas:101109219/oas:101110545/oas:101119498/oas:443509/oas:101112907/oas:101109746	8	7	101108696/101109219/101110545/101119498/443509/101112907/101109746	1	443218
oas00140	Steroid hormone biosynthesis	6/278	0.0371717	0.285347	100170113/101105400/101109111/101107541/101111157/101107486	CYP1A1/HSD17B6/LOC101109111/LOC101107541/HSD17B3/LOC101107486	oas:100170113/oas:101105400/oas:101109111/oas:101107541/oas:101111157/oas:101107486	6	2	100170113/101109111	4	101105400/101107541/101111157/101107486
oas05340	Primary immunodeficiency	4/278	0.0397485	0.288582	101113567/101122200/443509/101111126	ICOS/TNFRSF13B/CD4/IL7R	oas:101113567/oas:101122200/oas:443509/oas:101111126	4	4	101113567/101122200/443509/101111126	0
oas00980	Metabolism of xenobiotics by cytochrome P450	6/278	0.0398044	0.288582	101111965/101106291/101106720/100170113/100141301/101112687	ADH1C/LOC101106291/LOC101106720/CYP1A1/GSTA1/LOC101112687	oas:101111965/oas:101106291/oas:101106720/oas:100170113/oas:100141301/oas:101112687	6	2	100170113/101112687	4	101111965/101106291/101106720/100141301
oas01524	Platinum drug resistance	7/278	0.041563	0.293188	101106291/101106720/100141301/443062/101108584/106990092/780519	LOC101106291/LOC101106720/GSTA1/BAK1/BRCA1/LOC106990092/ERBB2	oas:101106291/oas:101106720/oas:100141301/oas:443062/oas:101108584/oas:106990092/oas:780519	7	3	443062/101108584/106990092	4	101106291/101106720/100141301/780519
oas00590	Arachidonic acid metabolism	7/278	0.0440306	0.294666	101113251/101104943/101109111/101121563/101107541/101117390/101107486	LOC101113251/LOC101104943/LOC101109111/LOC101121563/LOC101107541/ALOX5/LOC101107486	oas:101113251/oas:101104943/oas:101109111/oas:101121563/oas:101107541/oas:101117390/oas:101107486	7	4	101113251/101109111/101121563/101117390	3	101104943/101107541/101107486
oas04925	Aldosterone synthesis and secretion	7/278	0.0440306	0.294666	101108767/101113222/101115654/novel.211/101113074/101118410/101112667	CACNA1S/NR4A1/SCARB1/-/PLCB2/PRKCB/ADCY7	oas:101108767/oas:101113222/oas:101115654/oas:105602258/oas:101113074/oas:101118410/oas:101112667	7	5	101115654/novel.211/101113074/101118410/101112667	2	101108767/101113222
oas05020	Prion diseases	4/278	0.048143	0.314133	101123189/101102126/101101871/101112759	C1QB/C1QA/C1QC/NCAM1	oas:101123189/oas:101102126/oas:101101871/oas:101112759	4	4	101123189/101102126/101101871/101112759	0
oas04514	Cell adhesion molecules (CAMs)	11/278	0.0497023	0.316397	101107876/101108696/101113567/101109219/101110545/780476/443509/101112759/101109746/494433/101117689	CLDN10/LOC101108696/ICOS/LOC101109219/LOC101110545/CLDN3/CD4/NCAM1/LOC101109746/ITGB2/ITGA8	oas:101107876/oas:101108696/oas:101113567/oas:101109219/oas:101110545/oas:780476/oas:443509/oas:101112759/oas:101109746/oas:494433/oas:101117689	11	9	101108696/101113567/101109219/101110545/780476/443509/101112759/101109746/494433	2	101107876/101117689
M-H	Description	GeneRatio	pvalue	padj	geneID	geneName	keggID	Count	Up	Up_Gene_id	Down	Down_Gene_id
oas00020	Citrate cycle (TCA cycle)	11/317	1.96052e-07	4.97972e-05	654404/101115360/100302102/101112791/443091/101105616/101104080/101103148/101109163/101107484/101120868	ACLY/OGDH/FH/ACO1/MDH2/SDHC/IDH3B/ACO2/CS/PC/IDH3A	oas:654404/oas:101115360/oas:100302102/oas:101112791/oas:443091/oas:101105616/oas:101104080/oas:101103148/oas:101109163/oas:101107484/oas:101120868	11	11	654404/101115360/100302102/101112791/443091/101105616/101104080/101103148/101109163/101107484/101120868	0
oas05012	Parkinson's disease	22/317	2.51266e-06	0.000319108	106990092/101106318/101111413/101116843/101110095/101102527/101105616/101120619/101111516/101108285/101114570/novel.211/101108663/101114007/105611645/101109923/101113599/101104108/101121129/101117799/101113437/101118985	LOC106990092/ATP5B/ATP5A1/LOC101116843/LOC101110095/LOC101102527/SDHC/TH/PPIF/ATP5G3/ATP5F1/-/LOC101108663/NDUFA6/LOC105611645/NDUFC2/LOC101113599/NDUFS2/NDUFV1/LOC101117799/NDUFB1/NDUFS3	oas:106990092/oas:101106318/oas:101111413/oas:101116843/oas:101110095/oas:101102527/oas:101105616/oas:101120619/oas:101111516/oas:101108285/oas:101114570/oas:105602258/oas:101108663/oas:101114007/oas:105611645/oas:101109923/oas:101113599/oas:101104108/oas:101121129/oas:101117799/oas:101113437/oas:101118985	22	21	106990092/101106318/101111413/101116843/101110095/101102527/101105616/101111516/101108285/101114570/novel.211/101108663/101114007/105611645/101109923/101113599/101104108/101121129/101117799/101113437/101118985	1	101120619
oas00190	Oxidative phosphorylation	20/317	1.2588e-05	0.00105951	101106318/101111413/101116843/101110095/101102527/101105616/101108285/101114570/101108663/101114007/101116166/105611645/101109923/101113599/101104108/101119886/101121129/101117799/101113437/101118985	ATP5B/ATP5A1/LOC101116843/LOC101110095/LOC101102527/SDHC/ATP5G3/ATP5F1/LOC101108663/NDUFA6/ATP4A/LOC105611645/NDUFC2/LOC101113599/NDUFS2/ATP6AP1/NDUFV1/LOC101117799/NDUFB1/NDUFS3	oas:101106318/oas:101111413/oas:101116843/oas:101110095/oas:101102527/oas:101105616/oas:101108285/oas:101114570/oas:101108663/oas:101114007/oas:101116166/oas:105611645/oas:101109923/oas:101113599/oas:101104108/oas:101119886/oas:101121129/oas:101117799/oas:101113437/oas:101118985	20	19	101106318/101111413/101116843/101110095/101102527/101105616/101108285/101114570/101108663/101114007/105611645/101109923/101113599/101104108/101119886/101121129/101117799/101113437/101118985	1	101116166
oas05016	Huntington's disease	24/317	1.66851e-05	0.00105951	106990092/101105194/101106318/101111413/101116843/101110095/101102527/101105616/101111516/101108285/101113074/101114570/101108663/101114007/105611645/101109923/101113599/101122460/101104108/101111421/101121129/101117799/101113437/101118985	LOC106990092/DNAH8/ATP5B/ATP5A1/LOC101116843/LOC101110095/LOC101102527/SDHC/PPIF/ATP5G3/PLCB2/ATP5F1/LOC101108663/NDUFA6/LOC105611645/NDUFC2/LOC101113599/AP2S1/NDUFS2/IFT57/NDUFV1/LOC101117799/NDUFB1/NDUFS3	oas:106990092/oas:101105194/oas:101106318/oas:101111413/oas:101116843/oas:101110095/oas:101102527/oas:101105616/oas:101111516/oas:101108285/oas:101113074/oas:101114570/oas:101108663/oas:101114007/oas:105611645/oas:101109923/oas:101113599/oas:101122460/oas:101104108/oas:101111421/oas:101121129/oas:101117799/oas:101113437/oas:101118985	24	22	106990092/101106318/101111413/101116843/101110095/101102527/101105616/101111516/101108285/101113074/101114570/101108663/101114007/105611645/101109923/101113599/101122460/101104108/101121129/101117799/101113437/101118985	2	101105194/101111421
oas01210	2-Oxocarboxylic acid metabolism	6/317	0.000109353	0.00555514	443450/101112791/101104080/101103148/101109163/101120868	BCAT2/ACO1/IDH3B/ACO2/CS/IDH3A	oas:443450/oas:101112791/oas:101104080/oas:101103148/oas:101109163/oas:101120868	6	6	443450/101112791/101104080/101103148/101109163/101120868	0
oas05010	Alzheimer's disease	20/317	0.000230991	0.0097786	106990092/101106318/101111413/101116843/101110095/101102527/101105616/101108285/101113074/101114570/101108663/101114007/105611645/101109923/101113599/101104108/101121129/101117799/101113437/101118985	LOC106990092/ATP5B/ATP5A1/LOC101116843/LOC101110095/LOC101102527/SDHC/ATP5G3/PLCB2/ATP5F1/LOC101108663/NDUFA6/LOC105611645/NDUFC2/LOC101113599/NDUFS2/NDUFV1/LOC101117799/NDUFB1/NDUFS3	oas:106990092/oas:101106318/oas:101111413/oas:101116843/oas:101110095/oas:101102527/oas:101105616/oas:101108285/oas:101113074/oas:101114570/oas:101108663/oas:101114007/oas:105611645/oas:101109923/oas:101113599/oas:101104108/oas:101121129/oas:101117799/oas:101113437/oas:101118985	20	20	106990092/101106318/101111413/101116843/101110095/101102527/101105616/101108285/101113074/101114570/101108663/101114007/105611645/101109923/101113599/101104108/101121129/101117799/101113437/101118985	0
oas00630	Glyoxylate and dicarboxylate metabolism	7/317	0.000277605	0.0100731	101117702/101112791/443091/101108191/101103148/101111975/101109163	MCEE/ACO1/MDH2/GRHPR/ACO2/ACAT2/CS	oas:101117702/oas:101112791/oas:443091/oas:101108191/oas:101103148/oas:101111975/oas:101109163	7	7	101117702/101112791/443091/101108191/101103148/101111975/101109163	0
oas01200	Carbon metabolism	15/317	0.000331918	0.0105384	101117702/101115360/100302102/101112413/101112791/443091/101105616/101104080/101103148/101111975/101113460/101114126/101109163/101107484/101120868	MCEE/OGDH/FH/GPI/ACO1/MDH2/SDHC/IDH3B/ACO2/ACAT2/FBP2/ACSS2/CS/PC/IDH3A	oas:101117702/oas:101115360/oas:100302102/oas:101112413/oas:101112791/oas:443091/oas:101105616/oas:101104080/oas:101103148/oas:101111975/oas:101113460/oas:101114126/oas:101109163/oas:101107484/oas:101120868	15	15	101117702/101115360/100302102/101112413/101112791/443091/101105616/101104080/101103148/101111975/101113460/101114126/101109163/101107484/101120868	0
oas04932	Non-alcoholic fatty liver disease (NAFLD)	17/317	0.00120371	0.0339713	106990092/443219/101116843/101110095/100216465/101102527/101105616/101108663/101114007/100568285/101109923/101113599/101104108/101121129/101117799/101113437/101118985	LOC106990092/JUN/LOC101116843/LOC101110095/ATF4/LOC101102527/SDHC/LOC101108663/NDUFA6/CYP2E1/NDUFC2/LOC101113599/NDUFS2/NDUFV1/LOC101117799/NDUFB1/NDUFS3	oas:106990092/oas:443219/oas:101116843/oas:101110095/oas:100216465/oas:101102527/oas:101105616/oas:101108663/oas:101114007/oas:100568285/oas:101109923/oas:101113599/oas:101104108/oas:101121129/oas:101117799/oas:101113437/oas:101118985	17	14	106990092/101116843/101110095/101102527/101105616/101108663/101114007/101109923/101113599/101104108/101121129/101117799/101113437/101118985	3	443219/100216465/100568285
oas04657	IL-17 signaling pathway	11/317	0.00176134	0.0424037	443218/101104026/101117101/101122157/443219/101111137/443460/443523/101109809/101107132/101104661	FOS/S100A8/FOSB/S100A9/JUN/FOSL1/PTGS2/CSF3/TRAF3IP2/TRAF6/LOC101104661	oas:443218/oas:101104026/oas:101117101/oas:101122157/oas:443219/oas:101111137/oas:443460/oas:443523/oas:101109809/oas:101107132/oas:101104661	11	3	101104026/101122157/443523	8	443218/101117101/443219/101111137/443460/101109809/101107132/101104661
oas00620	Pyruvate metabolism	7/317	0.00183638	0.0424037	100302102/443186/443091/101108191/101111975/101114126/101107484	FH/ACACA/MDH2/GRHPR/ACAT2/ACSS2/PC	oas:100302102/oas:443186/oas:443091/oas:101108191/oas:101111975/oas:101114126/oas:101107484	7	7	100302102/443186/443091/101108191/101111975/101114126/101107484	0
oas04913	Ovarian steroidogenesis	8/317	0.00493516	0.104461	101121944/101121820/101104943/101115654/443460/493968/novel.211/101107119	ADCY8/LOC101121820/LOC101104943/SCARB1/PTGS2/CYP17A1/-/LOC101107119	oas:101121944/oas:101121820/oas:101104943/oas:101115654/oas:443460/oas:493968/oas:105602258/oas:101107119	8	4	101121944/101115654/novel.211/101107119	4	101121820/101104943/443460/493968
oas00280	Valine, leucine and isoleucine degradation	7/317	0.0069045	0.13461	101114977/101117702/443450/101109383/101120981/101104557/101111975	AACS/MCEE/BCAT2/ACSF3/DBT/AOX1/ACAT2	oas:101114977/oas:101117702/oas:443450/oas:101109383/oas:101120981/oas:101104557/oas:101111975	7	6	101114977/101117702/443450/101109383/101120981/101111975	1	101104557
oas00561	Glycerolipid metabolism	8/317	0.00741947	0.13461	101110535/101118587/101116033/101122246/101120972/101114511/101117659/101117229	DGAT2/GK/MBOAT2/LOC101122246/GPAM/AGPAT2/PNPLA3/LOC101117229	oas:101110535/oas:101118587/oas:101116033/oas:101122246/oas:101120972/oas:101114511/oas:101117659/oas:101117229	8	8	101110535/101118587/101116033/101122246/101120972/101114511/101117659/101117229	0
oas01212	Fatty acid metabolism	7/317	0.00860091	0.145642	101118274/101110086/101120135/443186/101121049/100170327/101111975	ELOVL6/HSD17B12/HACD2/ACACA/PPT1/FASN/ACAT2	oas:101118274/oas:101110086/oas:101120135/oas:443186/oas:101121049/oas:100170327/oas:101111975	7	7	101118274/101110086/101120135/443186/101121049/100170327/101111975	0
oas00590	Arachidonic acid metabolism	9/317	0.0112684	0.178885	101121761/101121820/101104943/443460/101120535/100568285/101107119/101113251/101115172	LTA4H/LOC101121820/LOC101104943/PTGS2/LOC101120535/CYP2E1/LOC101107119/LOC101113251/LOC101115172	oas:101121761/oas:101121820/oas:101104943/oas:443460/oas:101120535/oas:100568285/oas:101107119/oas:101113251/oas:101115172	9	5	101121761/101120535/101107119/101113251/101115172	4	101121820/101104943/443460/100568285
oas00062	Fatty acid elongation	5/317	0.0130468	0.184104	101118274/101110086/101120135/101106896/101121049	ELOVL6/HSD17B12/HACD2/ELOVL3/PPT1	oas:101118274/oas:101110086/oas:101120135/oas:101106896/oas:101121049	5	5	101118274/101110086/101120135/101106896/101121049	0
oas00640	Propanoate metabolism	5/317	0.0130468	0.184104	101117702/101120981/443186/101111975/101114126	MCEE/DBT/ACACA/ACAT2/ACSS2	oas:101117702/oas:101120981/oas:443186/oas:101111975/oas:101114126	5	5	101117702/101120981/443186/101111975/101114126	0
oas00140	Steroid hormone biosynthesis	7/317	0.0155198	0.206703	443530/443409/101110086/101120535/493968/100568285/101107119	HSD11B2/HSD11B1/HSD17B12/LOC101120535/CYP17A1/CYP2E1/LOC101107119	oas:443530/oas:443409/oas:101110086/oas:101120535/oas:493968/oas:100568285/oas:101107119	7	4	443530/101110086/101120535/101107119	3	443409/493968/100568285
oas00270	Cysteine and methionine metabolism	6/317	0.0167547	0.206703	101114544/443450/101102489/101101881/101112500/443091	GSS/BCAT2/CDO1/TST/AHCY/MDH2	oas:101114544/oas:443450/oas:101102489/oas:101101881/oas:101112500/oas:443091	6	6	101114544/443450/101102489/101101881/101112500/443091	0
oas00100	Steroid biosynthesis	4/317	0.0170896	0.206703	101113583/101102976/101119109/100145859	LOC101113583/LOC101102976/FDFT1/LIPA	oas:101113583/oas:101102976/oas:101119109/oas:100145859	4	4	101113583/101102976/101119109/100145859	0
oas05204	Chemical carcinogenesis	7/317	0.0237469	0.272472	443409/443460/101120535/101111965/100568285/101111664/101115172	HSD11B1/PTGS2/LOC101120535/ADH1C/CYP2E1/GSTT2B/LOC101115172	oas:443409/oas:443460/oas:101120535/oas:101111965/oas:100568285/oas:101111664/oas:101115172	7	3	101120535/101111664/101115172	4	443409/443460/101111965/100568285
oas00830	Retinol metabolism	6/317	0.0246727	0.272472	100302354/101120535/101104557/101121875/101111965/101104222	SDR16C5/LOC101120535/AOX1/BCO1/ADH1C/LOC101104222	oas:100302354/oas:101120535/oas:101104557/oas:101121875/oas:101111965/oas:101104222	6	3	100302354/101120535/101121875	3	101104557/101111965/101104222
oas00650	Butanoate metabolism	4/317	0.0265142	0.280608	101104112/101114977/101111975/101121307	BDH1/AACS/ACAT2/ACSM3	oas:101104112/oas:101114977/oas:101111975/oas:101121307	4	4	101104112/101114977/101111975/101121307	0
oas04915	Estrogen signaling pathway	9/317	0.0295178	0.299901	443218/443219/101121944/101107064/101114010/100216465/101113074/novel.211/100913152	FOS/JUN/ADCY8/HSPA6/FKBP4/ATF4/PLCB2/-/HSPA1A	oas:443218/oas:443219/oas:101121944/oas:101107064/oas:101114010/oas:100216465/oas:101113074/oas:105602258/oas:100913152	9	4	101121944/101114010/101113074/novel.211	5	443218/443219/101107064/100216465/100913152
oas04726	Serotonergic synapse	9/317	0.0351972	0.343849	101111375/101121820/101104943/443460/101120535/101113074/novel.211/101105660/101113251	HTR1B/LOC101121820/LOC101104943/PTGS2/LOC101120535/PLCB2/-/KCNN2/LOC101113251	oas:101111375/oas:101121820/oas:101104943/oas:443460/oas:101120535/oas:101113074/oas:105602258/oas:101105660/oas:101113251	9	5	101120535/101113074/novel.211/101105660/101113251	4	101111375/101121820/101104943/443460
oas05031	Amphetamine addiction	7/317	0.0370733	0.348764	443218/101117101/443219/100216465/101120619/novel.211/101120169	FOS/FOSB/JUN/ATF4/TH/-/ARC	oas:443218/oas:101117101/oas:443219/oas:100216465/oas:101120619/oas:105602258/oas:101120169	7	1	novel.211	6	443218/101117101/443219/100216465/101120619/101120169
oas00980	Metabolism of xenobiotics by cytochrome P450	6/317	0.0438663	0.391646	443409/101111965/100568285/101111664/101121539/101115172	HSD11B1/ADH1C/CYP2E1/GSTT2B/LOC101121539/LOC101115172	oas:443409/oas:101111965/oas:100568285/oas:101111664/oas:101121539/oas:101115172	6	2	101111664/101115172	4	443409/101111965/100568285/101121539
oas01230	Biosynthesis of amino acids	7/317	0.0452825	0.391646	443450/101112791/101104080/101103148/101109163/101107484/101120868	BCAT2/ACO1/IDH3B/ACO2/CS/PC/IDH3A	oas:443450/oas:101112791/oas:101104080/oas:101103148/oas:101109163/oas:101107484/oas:101120868	7	7	443450/101112791/101104080/101103148/101109163/101107484/101120868	0
oas04750	Inflammatory mediator regulation of TRP channels	9/317	0.0462574	0.391646	101121944/101121820/101104943/101120535/101120341/101113074/novel.211/101104343/101113251	ADCY8/LOC101121820/LOC101104943/LOC101120535/ASIC2/PLCB2/-/PTGER4/LOC101113251	oas:101121944/oas:101121820/oas:101104943/oas:101120535/oas:101120341/oas:101113074/oas:105602258/oas:101104343/oas:101113251	9	5	101121944/101120535/101113074/novel.211/101113251	4	101121820/101104943/101120341/101104343
L-H	Description	BgRatio	padj	geneID	geneName	keggID	Count	Up	Up_Gene_id	Down	Down_Gene_id
oas05150	Staphylococcus aureus infection	64/6839	0.00346061	101115321/101123672/101107430/101108696/101123664/101109219/100192433/101115705/101123189/101109220/101101871/443342/100192432	C2/LOC101123672/LOC101107430/LOC101108696/FGG/LOC101109219/FCGR3A/CFD/C1QB/LOC101109220/C1QC/IL10/FCGR2B	oas:101115321/oas:101123672/oas:101107430/oas:101108696/oas:101123664/oas:101109219/oas:100192433/oas:101115705/oas:101123189/oas:101109220/oas:101101871/oas:443342/oas:100192432	13	1	101123664	12	101115321/101123672/101107430/101108696/101109219/100192433/101115705/101123189/101109220/101101871/443342/100192432
oas04913	Ovarian steroidogenesis	57/6839	0.0114434	100170113/101121563/101107541/101117390/101107809/101121820/443460/101115878/101107119/100217402/101106610	CYP1A1/LOC101121563/LOC101107541/ALOX5/LOC101107809/LOC101121820/PTGS2/PLA2G4E/LOC101107119/GDF9/LOC101106610	oas:100170113/oas:101121563/oas:101107541/oas:101117390/oas:101107809/oas:101121820/oas:443460/oas:101115878/oas:101107119/oas:100217402/oas:101106610	11	5	101107541/101107809/101107119/100217402/101106610	6	100170113/101121563/101117390/101121820/443460/101115878
oas04640	Hematopoietic cell lineage	103/6839	0.0114434	443017/101118070/105601924/101104860/443539/780525/101108696/101109219/101109969/101109220/101103712/101111110/101120559/101111126/101112331	CR2/CSF3R/LOC105601924/ANPEP/IL1B/FLT3LG/LOC101108696/LOC101109219/CSF1R/LOC101109220/CD8B/CD7/LOC101120559/IL7R/FLT3	oas:443017/oas:101118070/oas:105601924/oas:101104860/oas:443539/oas:780525/oas:101108696/oas:101109219/oas:101109969/oas:101109220/oas:101103712/oas:101111110/oas:101120559/oas:101111126/oas:101112331	15	0		15	443017/101118070/105601924/101104860/443539/780525/101108696/101109219/101109969/101109220/101103712/101111110/101120559/101111126/101112331
oas01210	2-Oxocarboxylic acid metabolism	18/6839	0.0114434	101112791/443450/101103148/101109163/101104080/443093	ACO1/BCAT2/ACO2/CS/IDH3B/GOT2	oas:101112791/oas:443450/oas:101103148/oas:101109163/oas:101104080/oas:443093	6	6	101112791/443450/101103148/101109163/101104080/443093	0
oas00590	Arachidonic acid metabolism	85/6839	0.0128411	101121563/101107541/101117390/101107809/101115172/101121820/443460/101115878/443551/101119304/101107119/101115420/101106610	LOC101121563/LOC101107541/ALOX5/LOC101107809/LOC101115172/LOC101121820/PTGS2/PLA2G4E/PTGS1/LTC4S/LOC101107119/CBR3/LOC101106610	oas:101121563/oas:101107541/oas:101117390/oas:101107809/oas:101115172/oas:101121820/oas:443460/oas:101115878/oas:443551/oas:101119304/oas:101107119/oas:101115420/oas:101106610	13	5	101107541/101107809/101115172/101107119/101106610	8	101121563/101117390/101121820/443460/101115878/443551/101119304/101115420
oas00061	Fatty acid biosynthesis	13/6839	0.0128411	101121911/443186/100170327/101110905/101102389	OXSM/ACACA/FASN/ACSL1/ACSL6	oas:101121911/oas:443186/oas:100170327/oas:101110905/oas:101102389	5	5	101121911/443186/100170327/101110905/101102389	0
oas04610	Complement and coagulation cascades	90/6839	0.0190368	443017/101108612/100302564/101103256/101115321/101123672/101107430/101123664/101115705/101123189/101101871/101118918/101102522	CR2/F13A1/PLAUR/THBD/C2/LOC101123672/LOC101107430/FGG/CFD/C1QB/C1QC/F3/C8B	oas:443017/oas:101108612/oas:100302564/oas:101103256/oas:101115321/oas:101123672/oas:101107430/oas:101123664/oas:101115705/oas:101123189/oas:101101871/oas:101118918/oas:101102522	13	2	101123664/101102522	11	443017/101108612/100302564/101103256/101115321/101123672/101107430/101115705/101123189/101101871/101118918
oas04672	Intestinal immune network for IgA production	49/6839	0.0210285	554318/101113567/678667/101108696/101109219/101121145/101109220/443342/780517	CD86/ICOS/CCR9/LOC101108696/LOC101109219/CXCL12/LOC101109220/IL10/TNFSF13B	oas:554318/oas:101113567/oas:678667/oas:101108696/oas:101109219/oas:101121145/oas:101109220/oas:443342/oas:780517	9	0		9	554318/101113567/678667/101108696/101109219/101121145/101109220/443342/780517
oas01200	Carbon metabolism	119/6839	0.0246903	101112791/101108592/101103148/443085/101113460/443211/101114126/101109163/101121975/101104080/443541/443093/100216440/101115360/100189620	ACO1/PFKP/ACO2/ALDOA/FBP2/G6PD/ACSS2/CS/PDHB/IDH3B/PGD/GOT2/PGK1/OGDH/ME1	oas:101112791/oas:101108592/oas:101103148/oas:443085/oas:101113460/oas:443211/oas:101114126/oas:101109163/oas:101121975/oas:101104080/oas:443541/oas:443093/oas:100216440/oas:101115360/oas:100189620	15	14	101112791/101103148/443085/101113460/443211/101114126/101109163/101121975/101104080/443541/443093/100216440/101115360/100189620	1	101108592
oas00010	Glycolysis / Gluconeogenesis	65/6839	0.0350262	101109831/101108592/443085/101113460/101123194/101114126/101121975/101118261/101121089/100216440	ALDH1A3/PFKP/ALDOA/FBP2/LOC101123194/ACSS2/PDHB/LDHB/BPGM/PGK1	oas:101109831/oas:101108592/oas:443085/oas:101113460/oas:101123194/oas:101114126/oas:101121975/oas:101118261/oas:101121089/oas:100216440	10	8	443085/101113460/101123194/101114126/101121975/101118261/101121089/100216440	2	101109831/101108592
oas04060	Cytokine-cytokine receptor interaction	220/6839	0.0350262	101117556/101106012/101118070/443418/101102850/101107088/443076/443539/678667/780525/101108388/101119927/101109969/101121145/101113771/443342/101116499/780517/101111126/101112331/101117297/443161	CCL24/PDGFRA/CSF3R/CXCL8/ACKR3/IL2RB/MET/IL1B/CCR9/FLT3LG/TNFSF9/CX3CL1/CSF1R/CXCL12/LOC101113771/IL10/GDF5/TNFSF13B/IL7R/FLT3/CCL26/ACVR1	oas:101117556/oas:101106012/oas:101118070/oas:443418/oas:101102850/oas:101107088/oas:443076/oas:443539/oas:678667/oas:780525/oas:101108388/oas:101119927/oas:101109969/oas:101121145/oas:101113771/oas:443342/oas:101116499/oas:780517/oas:101111126/oas:101112331/oas:101117297/oas:443161	22	2	101113771/101116499	20	101117556/101106012/101118070/443418/101102850/101107088/443076/443539/678667/780525/101108388/101119927/101109969/101121145/443342/780517/101111126/101112331/101117297/443161
oas00380	Tryptophan metabolism	45/6839	0.0350262	100170113/101112561/101106765/101123549/101106065/101118091/101115360/101123289	CYP1A1/AOC1/DDC/LOC101123549/LOC101106065/LOC101118091/OGDH/LOC101123289	oas:100170113/oas:101112561/oas:101106765/oas:101123549/oas:101106065/oas:101118091/oas:101115360/oas:101123289	8	4	101106765/101123549/101115360/101123289	4	100170113/101112561/101106065/101118091
oas05322	Systemic lupus erythematosus	133/6839	0.0509369	101115321/554318/101123672/101107430/101108696/101109219/100192433/101123189/101109220/101101871/443342/101110711/101121643/101102522/101109919	C2/CD86/LOC101123672/LOC101107430/LOC101108696/LOC101109219/FCGR3A/C1QB/LOC101109220/C1QC/IL10/LOC101110711/LOC101121643/C8B/LOC101109919	oas:101115321/oas:554318/oas:101123672/oas:101107430/oas:101108696/oas:101109219/oas:100192433/oas:101123189/oas:101109220/oas:101101871/oas:443342/oas:101110711/oas:101121643/oas:101102522/oas:101109919	15	4	101110711/101121643/101102522/101109919	11	101115321/554318/101123672/101107430/101108696/101109219/100192433/101123189/101109220/101101871/443342
oas04064	NF-kappa B signaling pathway	95/6839	0.0509369	443418/101104595/101112639/101113156/443539/443460/105616741/101118410/101121145/100216438/780517/100216439	CXCL8/LBP/LOC101112639/TNFAIP3/IL1B/PTGS2/LOC105616741/PRKCB/CXCL12/IRAK4/TNFSF13B/LCK	oas:443418/oas:101104595/oas:101112639/oas:101113156/oas:443539/oas:443460/oas:105616741/oas:101118410/oas:101121145/oas:100216438/oas:780517/oas:100216439	12	1	101104595	11	443418/101112639/101113156/443539/443460/105616741/101118410/101121145/100216438/780517/100216439
oas01230	Biosynthesis of amino acids	72/6839	0.0528241	101112791/443450/101108592/101103148/443085/101108974/101109163/101104080/443093/100216440	ACO1/BCAT2/PFKP/ACO2/ALDOA/ALDH18A1/CS/IDH3B/GOT2/PGK1	oas:101112791/oas:443450/oas:101108592/oas:101103148/oas:443085/oas:101108974/oas:101109163/oas:101104080/oas:443093/oas:100216440	10	9	101112791/443450/101103148/443085/101108974/101109163/101104080/443093/100216440	1	101108592
oas00140	Steroid hormone biosynthesis	62/6839	0.0531409	100170113/101107541/443409/101107809/101118091/101107119/101110086/101105400/101106610	CYP1A1/LOC101107541/HSD11B1/LOC101107809/LOC101118091/LOC101107119/HSD17B12/HSD17B6/LOC101106610	oas:100170113/oas:101107541/oas:443409/oas:101107809/oas:101118091/oas:101107119/oas:101110086/oas:101105400/oas:101106610	9	6	101107541/101107809/101107119/101110086/101105400/101106610	3	100170113/443409/101118091
oas00980	Metabolism of xenobiotics by cytochrome P450	62/6839	0.0531409	100170113/443409/101109831/443054/101115172/101123194/101118091/101115420/100037663	CYP1A1/HSD11B1/ALDH1A3/GSTA1-1/LOC101115172/LOC101123194/LOC101118091/CBR3/GSTM3	oas:100170113/oas:443409/oas:101109831/oas:443054/oas:101115172/oas:101123194/oas:101118091/oas:101115420/oas:100037663	9	4	443054/101115172/101123194/100037663	5	100170113/443409/101109831/101118091/101115420
oas01212	Fatty acid metabolism	51/6839	0.0531409	101121911/443186/100170327/101110905/101110086/101120135/101102389/101118274	OXSM/ACACA/FASN/ACSL1/HSD17B12/HACD2/ACSL6/ELOVL6	oas:101121911/oas:443186/oas:100170327/oas:101110905/oas:101110086/oas:101120135/oas:101102389/oas:101118274	8	8	101121911/443186/100170327/101110905/101110086/101120135/101102389/101118274	0
oas00330	Arginine and proline metabolism	53/6839	0.0642538	101112561/105601847/101106065/101123039/101108974/101122189/101109312/443093	AOC1/CKB/LOC101106065/LOC101123039/ALDH18A1/CKMT2/CARNS1/GOT2	oas:101112561/oas:105601847/oas:101106065/oas:101123039/oas:101108974/oas:101122189/oas:101109312/oas:443093	8	6	105601847/101123039/101108974/101122189/101109312/443093	2	101112561/101106065
oas00340	Histidine metabolism	23/6839	0.0666194	101112561/101106765/101109831/101106065/101109312	AOC1/DDC/ALDH1A3/LOC101106065/CARNS1	oas:101112561/oas:101106765/oas:101109831/oas:101106065/oas:101109312	5	2	101106765/101109312	3	101112561/101109831/101106065
oas00020	Citrate cycle (TCA cycle)	34/6839	0.0764849	101112791/101103148/101109163/101121975/101104080/101115360	ACO1/ACO2/CS/PDHB/IDH3B/OGDH	oas:101112791/oas:101103148/oas:101109163/oas:101121975/oas:101104080/oas:101115360	6	6	101112791/101103148/101109163/101121975/101104080/101115360	0
oas05140	Leishmaniasis	80/6839	0.0764849	443539/443460/101118410/443218/101108696/101109219/100192433/101109220/443342/100216438	IL1B/PTGS2/PRKCB/FOS/LOC101108696/LOC101109219/FCGR3A/LOC101109220/IL10/IRAK4	oas:443539/oas:443460/oas:101118410/oas:443218/oas:101108696/oas:101109219/oas:100192433/oas:101109220/oas:443342/oas:100216438	10	0		10	443539/443460/101118410/443218/101108696/101109219/100192433/101109220/443342/100216438
oas05323	Rheumatoid arthritis	93/6839	0.0764849	443418/554318/101123332/443539/443218/101108696/101109219/101121145/101109220/101113771/780517	CXCL8/CD86/ATP6V1G2/IL1B/FOS/LOC101108696/LOC101109219/CXCL12/LOC101109220/LOC101113771/TNFSF13B	oas:443418/oas:554318/oas:101123332/oas:443539/oas:443218/oas:101108696/oas:101109219/oas:101121145/oas:101109220/oas:101113771/oas:780517	11	1	101113771	10	443418/554318/101123332/443539/443218/101108696/101109219/101121145/101109220/780517
oas04933	AGE-RAGE signaling pathway in diabetic complications	107/6839	0.0771489	443483/443512/443418/101103256/100144763/100034665/443539/100216462/101118410/101122295/101118918/101107639	COL1A1/COL1A2/CXCL8/THBD/CCND1/NOX4/IL1B/FN1/PRKCB/PRKCZ/F3/PRKCD	oas:443483/oas:443512/oas:443418/oas:101103256/oas:100144763/oas:100034665/oas:443539/oas:100216462/oas:101118410/oas:101122295/oas:101118918/oas:101107639	12	0		12	443483/443512/443418/101103256/100144763/100034665/443539/100216462/101118410/101122295/101118918/101107639
oas05204	Chemical carcinogenesis	69/6839	0.0771489	100170113/443409/101109831/443054/101115172/443460/101123194/101118091/100037663	CYP1A1/HSD11B1/ALDH1A3/GSTA1-1/LOC101115172/PTGS2/LOC101123194/LOC101118091/GSTM3	oas:100170113/oas:443409/oas:101109831/oas:443054/oas:101115172/oas:443460/oas:101123194/oas:101118091/oas:100037663	9	4	443054/101115172/101123194/100037663	5	100170113/443409/101109831/443460/101118091
oas00830	Retinol metabolism	58/6839	0.0817977	100170113/101123194/101118091/101121875/101111015/443343/101104222/101105400	CYP1A1/LOC101123194/LOC101118091/BCO1/RDH8/ALDH1A1/LOC101104222/HSD17B6	oas:100170113/oas:101123194/oas:101118091/oas:101121875/oas:101111015/oas:443343/oas:101104222/oas:101105400	8	6	101123194/101121875/101111015/443343/101104222/101105400	2	100170113/101118091
oas05133	Pertussis	83/6839	0.0819634	443418/101115321/101123672/443539/101107430/443218/101123189/101101871/443342/100216438	CXCL8/C2/LOC101123672/IL1B/LOC101107430/FOS/C1QB/C1QC/IL10/IRAK4	oas:443418/oas:101115321/oas:101123672/oas:443539/oas:101107430/oas:443218/oas:101123189/oas:101101871/oas:443342/oas:100216438	10	0		10	443418/101115321/101123672/443539/101107430/443218/101123189/101101871/443342/100216438
oas05152	Tuberculosis	182/6839	0.0916216	101104595/101111081/101102057/443539/101120878/101120817/105616741/101108696/101109219/100192433/106990092/101109220/443342/101122041/100192432/101114326/100216438	LBP/PLA2R1/LOC101102057/IL1B/LSP1/LOC101120817/LOC105616741/LOC101108696/LOC101109219/FCGR3A/LOC106990092/LOC101109220/IL10/MRC2/FCGR2B/CORO1A/IRAK4	oas:101104595/oas:101111081/oas:101102057/oas:443539/oas:101120878/oas:101120817/oas:105616741/oas:101108696/oas:101109219/oas:100192433/oas:106990092/oas:101109220/oas:443342/oas:101122041/oas:100192432/oas:101114326/oas:100216438	17	3	101104595/101111081/106990092	14	101102057/443539/101120878/101120817/105616741/101108696/101109219/100192433/101109220/443342/101122041/100192432/101114326/100216438
oas04726	Serotonergic synapse	99/6839	0.0961739	101121563/101106765/101117390/101121820/443460/101115878/443551/101105660/101118410/106991180/101108767	LOC101121563/DDC/ALOX5/LOC101121820/PTGS2/PLA2G4E/PTGS1/KCNN2/PRKCB/LOC106991180/CACNA1S	oas:101121563/oas:101106765/oas:101117390/oas:101121820/oas:443460/oas:101115878/oas:443551/oas:101105660/oas:101118410/oas:106991180/oas:101108767	11	4	101106765/101105660/106991180/101108767	7	101121563/101117390/101121820/443460/101115878/443551/101118410
oas00790	Folate biosynthesis	39/6839	0.110528	101107541/101120619/101107809/101115172/101107119/101106610	LOC101107541/TH/LOC101107809/LOC101115172/LOC101107119/LOC101106610	oas:101107541/oas:101120619/oas:101107809/oas:101115172/oas:101107119/oas:101106610	6	5	101107541/101107809/101115172/101107119/101106610	1	101120619
oas05144	Malaria	52/6839	0.12534	443418/101108797/443076/443539/443342/101107864/101116896	CXCL8/LOC101108797/MET/IL1B/IL10/COMP/LOC101116896	oas:443418/oas:101108797/oas:443076/oas:443539/oas:443342/oas:101107864/oas:101116896	7	0		7	443418/101108797/443076/443539/443342/101107864/101116896
oas04310	Wnt signaling pathway	133/6839	0.128452	100126577/101109518/101107858/101102299/100302355/100144763/101116782/101111137/101118410/101120506/101108269/101111785/101118762	WNT2/GPC4/SFRP4/LOC101102299/SFRP2/CCND1/WNT2B/FOSL1/PRKCB/WNT9B/FRAT2/WNT6/FZD5	oas:100126577/oas:101109518/oas:101107858/oas:101102299/oas:100302355/oas:100144763/oas:101116782/oas:101111137/oas:101118410/oas:101120506/oas:101108269/oas:101111785/oas:101118762	13	0		13	100126577/101109518/101107858/101102299/100302355/100144763/101116782/101111137/101118410/101120506/101108269/101111785/101118762
oas00030	Pentose phosphate pathway	30/6839	0.128452	101108592/443085/101113460/443211/443541	PFKP/ALDOA/FBP2/G6PD/PGD	oas:101108592/oas:443085/oas:101113460/oas:443211/oas:443541	5	4	443085/101113460/443211/443541	1	101108592
oas04390	Hippo signaling pathway	150/6839	0.141982	100126577/101102299/101115522/100144763/101116782/101120506/101122295/100303607/101111785/101118762/101112975/101108925/101116499/101102123	WNT2/LOC101102299/ID2/CCND1/WNT2B/WNT9B/PRKCZ/CTGF/WNT6/FZD5/TEAD4/GDF6/GDF5/LOC101102123	oas:100126577/oas:101102299/oas:101115522/oas:100144763/oas:101116782/oas:101120506/oas:101122295/oas:100303607/oas:101111785/oas:101118762/oas:101112975/oas:101108925/oas:101116499/oas:101102123	14	1	101116499	13	100126577/101102299/101115522/100144763/101116782/101120506/101122295/100303607/101111785/101118762/101112975/101108925/101102123
oas05340	Primary immunodeficiency	33/6839	0.17859	101112639/101113567/101103712/101111126/100216439	LOC101112639/ICOS/CD8B/IL7R/LCK	oas:101112639/oas:101113567/oas:101103712/oas:101111126/oas:100216439	5	0		5	101112639/101113567/101103712/101111126/100216439
oas04975	Fat digestion and absorption	46/6839	0.193541	101117229/101122246/novel.2917/101110535/101106938/443093	LOC101117229/LOC101122246/-/DGAT2/PLPP2/GOT2	oas:101117229/oas:101122246/oas:101117229/oas:101110535/oas:101106938/oas:443093	6	5	101117229/101122246/novel.2917/101110535/443093	1	101106938
oas04062	Chemokine signaling pathway	173/6839	0.193541	101117556/443418/443448/678667/101118410/101122439/106991180/101119927/101122295/101121145/101113771/101103280/101107639/101114336/101117297	CCL24/CXCL8/XCL1/CCR9/PRKCB/GRK4/LOC106991180/CX3CL1/PRKCZ/CXCL12/LOC101113771/TIAM1/PRKCD/WAS/CCL26	oas:101117556/oas:443418/oas:443448/oas:678667/oas:101118410/oas:101122439/oas:106991180/oas:101119927/oas:101122295/oas:101121145/oas:101113771/oas:101103280/oas:101107639/oas:101114336/oas:101117297	15	2	106991180/101113771	13	101117556/443418/443448/678667/101118410/101122439/101119927/101122295/101121145/101103280/101107639/101114336/101117297
oas04974	Protein digestion and absorption	87/6839	0.210091	443483/443512/101120758/101115457/101118148/443051/443225/101103020/101117326	COL1A1/COL1A2/COL14A1/COL5A3/ATP1A2/COL6A3/SLC15A1/KCNK5/LOC101117326	oas:443483/oas:443512/oas:101120758/oas:101115457/oas:101118148/oas:443051/oas:443225/oas:101103020/oas:101117326	9	3	101115457/101118148/443225	6	443483/443512/101120758/443051/101103020/101117326
oas04145	Phagosome	176/6839	0.210091	101102949/101123332/101111081/101102057/101107430/101121396/101108696/101109219/100192433/101109220/101106224/101122041/100192432/101107864/101114326	COLEC12/ATP6V1G2/PLA2R1/LOC101102057/LOC101107430/LOC101121396/LOC101108696/LOC101109219/FCGR3A/LOC101109220/TUBB6/MRC2/FCGR2B/COMP/CORO1A	oas:101102949/oas:101123332/oas:101111081/oas:101102057/oas:101107430/oas:101121396/oas:101108696/oas:101109219/oas:100192433/oas:101109220/oas:101106224/oas:101122041/oas:100192432/oas:101107864/oas:101114326	15	2	101111081/101121396	13	101102949/101123332/101102057/101107430/101108696/101109219/100192433/101109220/101106224/101122041/100192432/101107864/101114326
oas00561	Glycerolipid metabolism	61/6839	0.216633	101117229/101122246/novel.2917/101110535/101116992/101106938/101117659	LOC101117229/LOC101122246/-/DGAT2/LIPC/PLPP2/PNPLA3	oas:101117229/oas:101122246/oas:101117229/oas:101110535/oas:101116992/oas:101106938/oas:101117659	7	5	101117229/101122246/novel.2917/101110535/101117659	2	101116992/101106938
oas05166	HTLV-I infection	274/6839	0.221098	100126577/101106012/101102299/101111128/100144763/101107088/101116782/101111137/101115626/101122407/101105532/101120506/443218/101108696/101109219/101109220/101111785/101118762/100147788/101108130/100216439	WNT2/PDGFRA/LOC101102299/ANAPC10/CCND1/IL2RB/WNT2B/FOSL1/LOC101115626/EGR2/CHEK2/WNT9B/FOS/LOC101108696/LOC101109219/LOC101109220/WNT6/FZD5/SLC25A5/CRTC1/LCK	oas:100126577/oas:101106012/oas:101102299/oas:101111128/oas:100144763/oas:101107088/oas:101116782/oas:101111137/oas:101115626/oas:101122407/oas:101105532/oas:101120506/oas:443218/oas:101108696/oas:101109219/oas:101109220/oas:101111785/oas:101118762/oas:100147788/oas:101108130/oas:100216439	21	3	101111128/101105532/100147788	18	100126577/101106012/101102299/100144763/101107088/101116782/101111137/101115626/101122407/101120506/443218/101108696/101109219/101109220/101111785/101118762/101108130/100216439
oas05230	Central carbon metabolism in cancer	62/6839	0.223009	101106012/101108592/443076/101121631/443211/101121975/101112331	PDGFRA/PFKP/MET/NTRK3/G6PD/PDHB/FLT3	oas:101106012/oas:101108592/oas:443076/oas:101121631/oas:443211/oas:101121975/oas:101112331	7	3	101121631/443211/101121975	4	101106012/101108592/443076/101112331
oas00730	Thiamine metabolism	15/6839	0.230477	101121984/101103031/101118123	AK5/AK4/NFS1	oas:101121984/oas:101103031/oas:101118123	3	2	101103031/101118123	1	101121984
oas00350	Tyrosine metabolism	38/6839	0.245582	101106765/101109831/101120619/101123194/443093	DDC/ALDH1A3/TH/LOC101123194/GOT2	oas:101106765/oas:101109831/oas:101120619/oas:101123194/oas:443093	5	3	101106765/101123194/443093	2	101109831/101120619
oas05225	Hepatocellular carcinoma	169/6839	0.258848	100126577/101120910/101102299/443054/100144763/443076/101116782/101118410/101103652/101120506/101108269/101111785/101118762/100037663	WNT2/HMOX1/LOC101102299/GSTA1-1/CCND1/MET/WNT2B/PRKCB/DPF3/WNT9B/FRAT2/WNT6/FZD5/GSTM3	oas:100126577/oas:101120910/oas:101102299/oas:443054/oas:100144763/oas:443076/oas:101116782/oas:101118410/oas:101103652/oas:101120506/oas:101108269/oas:101111785/oas:101118762/oas:100037663	14	4	101120910/443054/101103652/100037663	10	100126577/101102299/100144763/443076/101116782/101118410/101120506/101108269/101111785/101118762
oas00620	Pyruvate metabolism	39/6839	0.258848	443186/101114126/101121975/101118261/100189620	ACACA/ACSS2/PDHB/LDHB/ME1	oas:443186/oas:101114126/oas:101121975/oas:101118261/oas:100189620	5	5	443186/101114126/101121975/101118261/100189620	0
oas04620	Toll-like receptor signaling pathway	96/6839	0.285985	443418/101104595/554318/443539/105616741/443218/101113771/100216438/101116923	CXCL8/LBP/CD86/IL1B/LOC105616741/FOS/LOC101113771/IRAK4/IKBKE	oas:443418/oas:101104595/oas:554318/oas:443539/oas:105616741/oas:443218/oas:101113771/oas:100216438/oas:101116923	9	2	101104595/101113771	7	443418/554318/443539/105616741/443218/100216438/101116923
oas05146	Amoebiasis	96/6839	0.285985	443483/443512/443418/101110712/443539/100216462/101118410/443342/101102522	COL1A1/COL1A2/CXCL8/SERPINB1/IL1B/FN1/PRKCB/IL10/C8B	oas:443483/oas:443512/oas:443418/oas:101110712/oas:443539/oas:100216462/oas:101118410/oas:443342/oas:101102522	9	1	101102522	8	443483/443512/443418/101110712/443539/100216462/101118410/443342
